# Supplementary material for: Vector-stimuli-responsive magnetorheological fibrous materials
Source: Nature. 2025 Nov 5;647(8089):375–82. doi: 10.1038/s41586-025-09706-4 (PMC12611776; doi:10.1038/s41586-025-09706-4)
Supplement: Supplementary file 9 — Source Data Fig. 2 [file 41586_2025_9706_MOESM9_ESM.xlsx]

## Sheet: Fig. 2b
	Tan δ
ω (rad/s)	LDPE	30 wt%	50 wt%	70 wt%	80 wt%
0.1117	3.35747	1.89646	1.87489	2.33025	0.69836
0.149	3.28191	1.49303	1.43487	1.73782	0.55129
0.1987	3.396	1.31794	1.18599	1.49571	0.45544
0.265	3.58368	1.22104	1.05708	1.30863	0.41164
0.3533	3.63426	1.21716	1.00273	1.27292	0.39825
0.4712	3.5785	1.22467	0.97067	1.30546	0.42345
0.6283	3.48033	1.2775	0.98453	1.35392	0.43565
0.8379	3.66878	1.32038	1.04946	1.38321	0.4538
1.117	3.40385	1.3736	1.08151	1.48207	0.48673
1.49	3.64931	1.43498	1.17999	1.47643	0.50669
1.987	3.42935	1.48838	1.25212	1.53541	0.55469
2.65	3.29204	1.52251	1.32099	1.56652	0.59558
3.533	2.94313	1.55642	1.3675	1.61268	0.65481
4.712	2.74536	1.57261	1.39919	1.63828	0.70961
6.283	2.62589	1.57695	1.41695	1.64926	0.74717
8.379	2.53186	1.57152	1.4447	1.69792	0.79339
11.17	2.35568	1.55578	1.43674	1.68879	0.82502
14.9	2.09821	1.51873	1.42956	1.60501	0.89201
19.87	2.11237	1.49829	1.42262	1.64297	0.88391
26.5	1.9698	1.46293	1.40907	1.54648	0.90751
35.33	1.8036	1.41767	1.33497	1.51807	0.94435
47.12	1.71365	1.3804	1.32778	1.46885	0.94743
62.83	1.65615	1.34097	1.30972	1.42969	0.95255
83.79	1.54828	1.30191	1.25718	1.38644	0.95144
111.7	1.47269	1.26734	1.20992	1.34728	0.94551
149	1.40185	1.23219	1.16569	1.31088	0.93579
198.7	1.33992	1.19284	1.11395	1.27891	0.92143
265	1.28253	1.15764	1.05752	1.25494	0.90436
353.3	1.22132	1.1156	0.98979	1.23392	0.88709
471.2	1.15814	1.06396	0.90268	1.22508	0.86786
628.3	1.02433	0.94791	0.77068	1.16374	0.85304

## Sheet: Fig. 2c
LDPE		30 wt%		50 wt%		70 wt%
H (kOe)	χm/E (emu cm-3 kOe-1 MPa-1)	H (kOe)	χm/E (emu cm-3 kOe-1 MPa-1)	H (kOe)	χm/E (emu cm-3 kOe-1 MPa-1)	H (kOe)	χm/E (emu cm-3 kOe-1 MPa-1)
13.0439	-1.32146e-05	13.0562	0.11266	13.0511	0.2609	13.0095	0.48115
12.9247	-1.31619e-05	12.9417	0.11362	12.9443	0.26312	12.8869	0.48554
12.8171	-1.31776e-05	12.8341	0.11457	12.8353	0.26531	12.7845	0.48933
12.7102	-1.30289e-05	12.7101	0.11565	12.7265	0.26749	12.6652	0.49371
12.6051	-1.30962e-05	12.5802	0.11683	12.5899	0.2703	12.5676	0.49744
12.4881	-1.30034e-05	12.4579	0.11793	12.476	0.27269	12.471	0.50111
12.3835	-1.30642e-05	12.3308	0.11909	12.3631	0.27505	12.3688	0.50513
12.2642	-1.29437e-05	12.222	0.1201	12.2434	0.27769	12.2642	0.50927
12.1365	-1.28724e-05	12.1119	0.12119	12.1247	0.28034	12.1695	0.51304
12.0096	-1.29145e-05	11.9843	0.12242	12.0202	0.28271	12.0644	0.51735
11.9155	-1.2798e-05	11.865	0.12366	11.9177	0.28506	11.9322	0.52289
11.8109	-1.28085e-05	11.7424	0.12492	11.8029	0.2877	11.887	0.52474
11.6877	-1.27429e-05	11.6381	0.126	11.6828	0.29057	11.7317	0.53138
11.5803	-1.27638e-05	11.5328	0.12708	11.585	0.29291	11.6131	0.53663
11.4731	-1.27014e-05	11.4235	0.12827	11.4703	0.29576	11.4751	0.54274
11.361	-1.26969e-05	11.2957	0.1297	11.3657	0.29839	11.3709	0.54749
11.2339	-1.2601e-05	11.1907	0.13084	11.2565	0.30113	11.2558	0.55288
11.1115	-1.24742e-05	11.0985	0.13192	11.1435	0.30408	11.1414	0.55821
11.014	-1.2498e-05	10.984	0.1332	11.0389	0.30685	11.0141	0.56442
10.917	-1.24421e-05	10.8865	0.13437	10.9224	0.31	10.8839	0.5708
10.7993	-1.24491e-05	10.7718	0.13573	10.7993	0.31335	10.769	0.57661
10.6891	-1.24069e-05	10.6562	0.13715	10.6942	0.31633	10.6516	0.58271
10.5769	-1.23334e-05	10.5466	0.13851	10.5919	0.31924	10.5565	0.58766
10.4717	-1.2275e-05	10.4067	0.14032	10.4842	0.32236	10.4544	0.59309
10.3818	-1.22726e-05	10.3039	0.14167	10.3714	0.32572	10.3366	0.59935
10.2716	-1.2193e-05	10.1741	0.14338	10.2692	0.32876	10.2068	0.60663
10.1697	-1.21616e-05	10.0916	0.14449	10.1565	0.33223	10.0743	0.61408
10.0452	-1.20963e-05	9.98148	0.14603	10.0538	0.33548	9.96668	0.62034
9.93937	-1.20417e-05	9.87646	0.14751	9.94125	0.33911	9.86944	0.62604
9.82451	-1.19174e-05	9.76632	0.14909	9.84659	0.34215	9.76409	0.6324
9.73126	-1.19335e-05	9.63666	0.15098	9.74653	0.3455	9.66173	0.63865
9.61955	-1.19368e-05	9.51867	0.15283	9.63368	0.34935	9.5543	0.64541
9.52212	-1.17855e-05	9.41402	0.15438	9.53122	0.35287	9.42165	0.65371
9.48382	-1.16592e-05	9.29637	0.15624	9.41659	0.35684	9.31434	0.66073
9.33708	-1.17495e-05	9.18398	0.15804	9.30108	0.36105	9.20933	0.66773
9.24897	-1.16268e-05	9.06147	0.16006	9.19962	0.36474	9.09938	0.67521
9.10634	-1.15802e-05	8.93396	0.16216	9.0893	0.3689	8.97457	0.68364
8.97186	-1.15506e-05	8.83404	0.16395	8.97384	0.37337	8.86396	0.69152
8.87175	-1.14657e-05	8.7344	0.16563	8.87106	0.37739	8.75923	0.69905
8.76118	-1.13528e-05	8.62644	0.16758	8.75925	0.38172	8.66241	0.70609
8.65674	-1.12492e-05	8.52917	0.16936	8.66663	0.38561	8.55191	0.71396
8.52375	-1.1221e-05	8.4066	0.17167	8.54365	0.39061	8.4336	0.72305
8.42645	-1.11549e-05	8.26647	0.17431	8.43324	0.3953	8.34666	0.7296
8.30844	-1.10209e-05	8.16126	0.17637	8.34319	0.3991	8.24588	0.73748
8.19614	-1.10024e-05	8.03582	0.17876	8.22825	0.40416	8.12315	0.74749
8.07852	-1.09477e-05	7.91764	0.18118	8.13599	0.40824	7.98616	0.7585
7.961	-1.0815e-05	7.81789	0.18324	8.01137	0.41367	7.87351	0.76791
7.85358	-1.07419e-05	7.69583	0.18562	7.90104	0.41876	7.76593	0.77707
7.75669	-1.06187e-05	7.5886	0.1879	7.80329	0.42322	7.66104	0.78617
7.61868	-1.06516e-05	7.47591	0.19038	7.69372	0.42844	7.55638	0.79534
7.57416	-1.05194e-05	7.34578	0.19302	7.5808	0.43388	7.45318	0.80445
7.4307	-1.03954e-05	7.22578	0.19569	7.46595	0.43953	7.33604	0.81418
7.33855	-1.03131e-05	7.10762	0.19829	7.36059	0.44465	7.21083	0.82604
7.22602	-1.02935e-05	6.99795	0.20076	7.24823	0.4495	7.0635	0.83957
7.09838	-1.01485e-05	6.87089	0.20322	7.11841	0.4553	6.95332	0.85006
6.9711	-1.00225e-05	6.75795	0.20571	6.99831	0.46141	6.85616	0.85909
6.85839	-9.8835e-06	6.64297	0.20769	6.88553	0.46696	6.74021	0.87061
6.76308	-9.83029e-06	6.51861	0.21054	6.78343	0.47183	6.65359	0.8785
6.64338	-9.69386e-06	6.42073	0.21247	6.68618	0.47634	6.55325	0.88821
6.5356	-9.65453e-06	6.31034	0.21484	6.56318	0.48265	6.43575	0.89819
6.42564	-9.56311e-06	6.20342	0.2163	6.4583	0.48618	6.33127	0.90847
6.31091	-9.33813e-06	6.1031	0.21823	6.3567	0.49078	6.22584	0.919
6.2101	-9.25212e-06	5.99061	0.22055	6.24844	0.49593	6.12103	0.92963
6.09783	-9.19473e-06	5.88242	0.22282	6.13551	0.50138	5.99075	0.94128
5.97352	-9.13908e-06	5.78292	0.22468	6.0281	0.50443	5.87837	0.95303
5.84279	-8.94248e-06	5.68791	0.22638	5.9138	0.51208	5.77053	0.96426
5.72497	-8.82331e-06	5.58023	0.22865	5.81664	0.51392	5.64304	0.97526
5.623	-8.67461e-06	5.46795	0.23101	5.68763	0.52078	5.5179	0.98969
5.51556	-8.40299e-06	5.34796	0.23378	5.57534	0.52626	5.4082	1.00143
5.39566	-8.36452e-06	5.2379	0.23481	5.45786	0.52943	5.31269	1.01069
5.31039	-8.22098e-06	5.11018	0.23795	5.3579	0.53354	5.21031	1.02117
5.18062	-8.09184e-06	4.9778	0.23983	5.25025	0.53844	5.11545	1.03018
5.07077	-7.85635e-06	4.87019	0.24206	5.15276	0.54227	4.9831	1.04154
4.9256	-7.78835e-06	4.76249	0.2443	5.11533	0.54303	4.865	1.05543
4.8181	-7.5478e-06	4.65781	0.24639	4.96535	0.54903	4.75784	1.06706
4.71799	-7.34003e-06	4.54695	0.24884	4.8403	0.55589	4.65255	1.07842
4.613	-7.30013e-06	4.43331	0.24953	4.71534	0.55903	4.55021	1.08915
4.49571	-6.98864e-06	4.33913	0.25098	4.66788	0.56068	4.45023	1.0994
4.39549	-6.87154e-06	4.22951	0.25332	4.54534	0.56741	4.33029	1.10694
4.27503	-6.72002e-06	4.12179	0.25555	4.45033	0.57076	4.22258	1.11895
4.23503	-6.45559e-06	4.01741	0.25768	4.35484	0.5741	4.11723	1.13038
4.09525	-6.29445e-06	3.90442	0.26025	4.22975	0.58143	4.06966	1.1258
3.95517	-6.01267e-06	3.80616	0.26196	4.11233	0.58278	3.90234	1.15502
3.83705	-5.79061e-06	3.68317	0.26274	3.98253	0.59098	3.80471	1.16455
3.7195	-5.53026e-06	3.56496	0.26596	3.85227	0.59395	3.71223	1.17248
3.61227	-5.21389e-06	3.45211	0.26872	3.80976	0.59471	3.60177	1.18609
3.50211	-4.95658e-06	3.34126	0.26836	3.66963	0.60509	3.50225	1.19624
3.38709	-4.58678e-06	3.23419	0.27069	3.57705	0.60135	3.38721	1.19923
3.28689	-4.38334e-06	3.15181	0.27439	3.45194	0.60942	3.28987	1.20814
3.20201	-4.06584e-06	3.02436	0.27504	3.33716	0.61599	3.17742	1.2229
3.06914	-3.59144e-06	2.922	0.2771	3.21709	0.62379	3.07461	1.23401
2.95918	-3.19696e-06	2.80946	0.2802	3.12214	0.62681	2.95916	1.25076
2.84688	-2.88999e-06	2.71134	0.28186	3.02913	0.62107	2.82687	1.25863
2.73964	-2.60441e-06	2.60204	0.28474	2.9169	0.63614	2.71425	1.27475
2.63917	-2.21994e-06	2.47696	0.28474	2.82648	0.62893	2.60689	1.28898
2.51229	-1.56935e-06	2.37917	0.28631	2.70418	0.63773	2.50724	1.29963
2.41166	-1.02847e-06	2.27466	0.28866	2.58153	0.64711	2.4066	1.31086
2.30694	-5.55914e-07	2.16409	0.29185	2.46641	0.64401	2.30207	1.32461
2.17312	-9.22595e-08	2.05895	0.29445	2.35457	0.65083	2.2112	1.33046
2.06909	6.01145e-07	1.92892	0.29432	2.24702	0.65693	2.12106	1.33534
1.95946	1.01929e-06	1.82131	0.29738	2.15427	0.65867	2.0088	1.35444
1.839	2.04997e-06	1.716	0.30025	2.06159	0.6602	1.90926	1.36562
1.72603	2.77978e-06	1.61363	0.30264	1.95177	0.66718	1.8115	1.3756
1.62628	3.57291e-06	1.57126	0.29348	1.8464	0.67297	1.70087	1.39601
1.51632	4.71477e-06	1.31077	0.30945	1.73908	0.67986	1.57912	1.3897
1.38868	5.72335e-06	1.1934	0.30426	1.63164	0.68718	1.48523	1.39517
1.2836	6.76167e-06	1.07331	0.31154	1.52625	0.69413	1.368	1.42371
1.17568	8.12055e-06	0.94853	0.32178	1.42402	0.70007	1.26516	1.43935
1.0784	9.17502e-06	0.83264	0.3135	1.31585	0.68545	1.16184	1.45672
0.97326	1.08796e-05	0.7258	0.31853	1.2005	0.69761	1.06061	1.47232
0.8758	1.25858e-05	0.60985	0.32944	1.09416	0.70589	0.94865	1.43498
0.74775	1.49731e-05	0.50467	0.33772	1.00016	0.70633	0.83093	1.47434
0.63059	1.80304e-05	0.38742	0.32053	0.8835	0.72409	0.72023	1.5094
0.4957	2.24116e-05	0.29272	0.31779	0.78446	0.72984	0.67844	1.49936
0.45288	2.43387e-05	0.18249	0.33772	0.65613	0.7173	0.55609	1.57524
0.32022	3.19824e-05	0.1449	0.31631	0.4201	0.79042	0.45777	1.60077
0.2234	4.15696e-05	0.1031	0.32374	0.2934	0.77295	0.35463	1.6574
0.12571	6.27905e-05	0.19836	0.2484	0.19516	0.79982	0.25223	1.7478
0.00295	0.00141	0.31296	0.30808	0.4756	0.65857	0.14818	1.97343
0.0479	-6.48409e-05	0.41024	0.3107	0.66952	0.6882	0.11791	1.5336
0.16775	2.12904e-05	0.64242	0.29395	0.78776	0.67136	0.23024	1.43564
0.30213	2.21888e-05	0.76203	0.30719	0.88832	0.67125	0.36232	1.52254
0.42935	1.90258e-05	0.83932	0.29664	0.99771	0.66455	0.58725	1.43066
0.52453	1.72087e-05	0.94905	0.30902	1.10049	0.69232	0.67935	1.44475
0.60679	1.602e-05	1.0641	0.30302	1.20292	0.68735	0.7738	1.4482
0.71676	1.39254e-05	1.17108	0.29986	1.33291	0.66851	0.86134	1.46027
0.82669	1.21786e-05	1.30854	0.30084	1.43573	0.66486	0.98636	1.41222
0.93862	1.03564e-05	1.40808	0.29939	1.54906	0.67682	1.09369	1.39518
1.0534	8.9808e-06	1.51038	0.28825	1.65386	0.65261	1.20805	1.37141
1.15321	7.90244e-06	1.60243	0.28879	1.75187	0.66841	1.32024	1.40061
1.26062	6.95375e-06	1.7179	0.29293	1.85961	0.66196	1.4275	1.38325
1.3852	5.81377e-06	1.81989	0.29102	1.96149	0.65784	1.52489	1.376
1.51741	4.45646e-06	1.93938	0.28656	2.06888	0.65197	1.61716	1.37257
1.61955	3.84089e-06	2.04685	0.29038	2.16143	0.6509	1.73457	1.34855
1.7368	2.76671e-06	2.16177	0.28667	2.4076	0.643	1.82678	1.34473
1.844	1.92218e-06	2.27624	0.28317	2.51252	0.63812	1.92665	1.3349
1.94386	1.37749e-06	2.37602	0.28161	2.61841	0.63312	2.05378	1.33484
2.03643	9.11178e-07	2.49357	0.28286	2.72264	0.62861	2.18587	1.30474
2.14655	1.10868e-07	2.60068	0.28027	2.83003	0.62352	2.29313	1.29111
2.23099	-1.73267e-07	2.72293	0.2763	2.92971	0.62006	2.40085	1.27758
2.33795	-5.46217e-07	2.82755	0.27414	3.0369	0.61509	2.49561	1.27092
2.4581	-1.33883e-06	2.92772	0.27252	3.13984	0.61111	2.60271	1.25828
2.56765	-1.80499e-06	3.03004	0.27076	3.24519	0.61439	2.72499	1.25695
2.66251	-2.19453e-06	3.12282	0.26964	3.36306	0.60739	2.85241	1.23527
2.77026	-2.45638e-06	3.22791	0.26765	3.49511	0.59835	2.94202	1.2303
2.85261	-2.91828e-06	3.35584	0.26697	3.59824	0.59442	3.0423	1.22076
2.95204	-3.26349e-06	3.46855	0.26429	3.68833	0.59258	3.08732	1.23302
3.0523	-3.58282e-06	3.58632	0.26128	3.79934	0.58736	3.21766	1.21136
3.15239	-3.85451e-06	3.6819	0.26001	3.89555	0.58444	3.32031	1.20074
3.25014	-4.29938e-06	3.77655	0.25879	4.00883	0.58445	3.42791	1.18861
3.3629	-4.46492e-06	3.8093	0.25917	4.12451	0.57851	3.55313	1.17078
3.40305	-4.69279e-06	3.94447	0.25761	4.20869	0.57702	3.65105	1.17349
3.55319	-5.03188e-06	4.07191	0.2541	4.32679	0.57084	3.76116	1.16055
3.6534	-5.27398e-06	4.18973	0.25133	4.43736	0.5658	3.85128	1.1537
3.75587	-5.47671e-06	4.30502	0.24879	4.53775	0.56204	3.9514	1.13418
3.8712	-5.67227e-06	4.43042	0.24774	4.61458	0.56111	4.06141	1.13113
3.98161	-5.92914e-06	4.54545	0.24706	4.7351	0.55484	4.16402	1.12066
4.07893	-6.14942e-06	4.65541	0.24477	4.84937	0.55318	4.29439	1.10305
4.18421	-6.28509e-06	4.74299	0.24365	4.95633	0.54847	4.33211	1.10924
4.277	-6.45313e-06	4.87026	0.24046	5.05254	0.54494	4.49999	1.0826
4.37206	-6.67015e-06	4.97817	0.23834	5.1573	0.54044	4.60008	1.07307
4.47971	-6.93609e-06	5.19542	0.2354	5.25025	0.53716	4.69754	1.06406
4.5995	-7.18946e-06	5.31099	0.23294	5.36083	0.53207	4.80466	1.05289
4.68967	-7.10675e-06	5.35108	0.23242	5.47536	0.52661	4.91954	1.04597
4.80731	-7.40225e-06	5.51053	0.22927	5.58265	0.52186	5.04491	1.031
4.93236	-7.6193e-06	5.62307	0.227	5.69569	0.51656	5.16726	1.0219
5.0525	-7.81605e-06	5.73291	0.22473	5.8029	0.51423	5.27509	1.0106
5.15222	-8.03537e-06	5.85803	0.22287	5.90267	0.50998	5.37496	1.00083
5.26504	-8.07749e-06	5.97086	0.22052	6.00308	0.5057	5.49256	0.98789
5.36747	-8.23058e-06	6.06339	0.21885	6.10503	0.50118	5.60282	0.9764
5.47503	-8.38593e-06	6.16808	0.21679	6.22507	0.4953	5.71521	0.96824
5.58762	-8.51208e-06	6.27572	0.21457	6.32782	0.49075	5.83786	0.95471
5.71034	-8.64834e-06	6.37573	0.21265	6.46025	0.48545	5.94326	0.94416
5.78742	-8.80308e-06	6.50345	0.21044	6.56544	0.48056	6.04548	0.93416
5.90302	-8.95416e-06	6.6035	0.20842	6.66536	0.47608	6.14528	0.92453
6.00033	-8.93912e-06	6.71105	0.20618	6.76781	0.47136	6.25301	0.91375
6.09766	-9.08113e-06	6.75114	0.20545	6.88562	0.46555	6.36281	0.90526
6.2205	-9.25061e-06	6.87627	0.20265	7.00828	0.4604	6.48299	0.89284
6.32553	-9.31655e-06	6.9812	0.20042	7.11531	0.45524	6.61042	0.88155
6.44345	-9.52321e-06	7.07864	0.19845	7.2206	0.4502	6.73083	0.86944
6.54299	-9.45791e-06	7.18359	0.19624	7.3333	0.44475	6.81327	0.86232
6.65563	-9.75426e-06	7.28624	0.19412	7.44565	0.43995	6.93808	0.84989
6.76343	-9.80411e-06	7.40872	0.19163	7.56334	0.4342	7.06075	0.83801
6.88319	-9.87311e-06	7.50643	0.18961	7.67121	0.42907	7.17089	0.82906
7.00075	-1.00544e-05	7.6163	0.18727	7.79726	0.42304	7.27316	0.81979
7.11813	-1.00472e-05	7.72617	0.18494	7.89572	0.41854	7.39088	0.80893
7.22297	-1.01897e-05	7.8463	0.1826	8.01561	0.41334	7.50327	0.79882
7.32822	-1.0221e-05	7.97397	0.17996	8.101	0.40929	7.59379	0.79118
7.42348	-1.03237e-05	8.08131	0.17777	8.21614	0.40441	7.69336	0.78271
7.52809	-1.04224e-05	8.18155	0.17586	8.32074	0.39982	7.78575	0.77501
7.62838	-1.05243e-05	8.29118	0.17364	8.42628	0.39531	7.90591	0.76471
7.75096	-1.06713e-05	8.38146	0.17202	8.54149	0.39061	8.02334	0.75549
7.84854	-1.06603e-05	8.47935	0.17021	8.66394	0.38549	8.14596	0.74537
7.97074	-1.078e-05	8.59444	0.16817	8.78902	0.38057	8.25819	0.73694
8.08317	-1.08019e-05	8.71959	0.16582	8.90599	0.37586	8.36087	0.72841
8.19109	-1.09032e-05	8.82933	0.16399	9.00314	0.37215	8.47859	0.71973
8.29355	-1.09988e-05	8.94701	0.16193	9.1092	0.36808	8.60169	0.71076
8.42095	-1.1121e-05	9.04449	0.1603	9.2149	0.36414	8.72157	0.70178
8.54391	-1.11133e-05	9.14233	0.15872	9.32394	0.36011	8.8192	0.6948
8.65407	-1.12426e-05	9.24718	0.15705	9.44171	0.35597	8.93917	0.68614
8.75405	-1.13323e-05	9.35968	0.15525	9.57317	0.35132	9.05686	0.67793
8.84652	-1.13512e-05	9.47225	0.15347	9.67598	0.34779	9.16676	0.67069
8.96161	-1.1496e-05	9.58507	0.15178	9.77919	0.34432	9.26449	0.6642
9.05139	-1.15258e-05	9.70003	0.15005	9.87616	0.34111	9.36657	0.65749
9.16872	-1.14635e-05	9.81742	0.14835	9.97966	0.33775	9.46929	0.65086
9.26903	-1.16672e-05	9.9227	0.14686	10.084	0.33444	9.59201	0.64308
9.36648	-1.16477e-05	10.0327	0.14526	10.207	0.33067	9.72444	0.63494
9.49154	-1.17777e-05	10.1499	0.14371	10.3196	0.32722	9.83175	0.62843
9.60681	-1.18081e-05	10.2525	0.14231	10.4193	0.3242	9.92672	0.62282
9.72195	-1.18557e-05	10.3725	0.14072	10.5296	0.32097	10.037	0.61637
9.82635	-1.1924e-05	10.5002	0.13914	10.6489	0.31756	10.1324	0.61094
9.94667	-1.20329e-05	10.6295	0.13751	10.7444	0.31491	10.2468	0.60463
10.0644	-1.20301e-05	10.7401	0.13614	10.8642	0.31152	10.3571	0.59855
10.1643	-1.2074e-05	10.8428	0.13492	10.977	0.30844	10.4718	0.5923
10.2742	-1.21392e-05	10.95	0.1336	11.0869	0.30555	10.5822	0.58641
10.3741	-1.21562e-05	11.0549	0.13238	11.1897	0.30284	10.687	0.58096
10.4869	-1.21413e-05	11.1649	0.13114	11.314	0.29962	10.8118	0.57466
10.5918	-1.23652e-05	11.2697	0.12994	11.4144	0.29708	10.9222	0.5691
10.7167	-1.23507e-05	11.3774	0.12875	11.522	0.29443	11.025	0.56408
10.8347	-1.23203e-05	11.4897	0.12757	11.6536	0.29123	11.1548	0.55785
10.947	-1.25031e-05	11.6049	0.12636	11.7723	0.28837	11.2697	0.5524
11.0593	-1.25488e-05	11.7303	0.12503	11.8875	0.28568	11.3798	0.54731
11.1594	-1.25295e-05	11.8453	0.12386	12.0026	0.28306	11.4918	0.54216
11.2468	-1.25171e-05	11.9551	0.12273	12.1088	0.28067	11.5744	0.53851
11.3395	-1.25679e-05	12.0701	0.12158	12.2098	0.27839	11.6974	0.53305
11.4415	-1.26227e-05	12.1779	0.12056	12.3147	0.27613	11.8172	0.52795
11.5544	-1.27097e-05	12.2778	0.1196	12.414	0.27399	11.9325	0.52301
11.6645	-1.26716e-05	12.38	0.11866	12.5172	0.27178	12.0549	0.5179
11.7798	-1.27833e-05	12.4851	0.11771	12.6247	0.26955	12.1547	0.51378
11.9071	-1.27341e-05	12.6078	0.11658	12.7419	0.26716	12.2623	0.50956
12.0294	-1.27994e-05	12.7351	0.11544	12.8623	0.26471	12.3675	0.50527
12.1148	-1.28884e-05	12.8431	0.11452	12.9679	0.2626	12.485	0.50076
12.2274	-1.29613e-05	12.9531	0.11355	13.0752	0.26052	12.6203	0.49565
12.3345	-1.2905e-05	13.0725	0.11254			12.7349	0.4913
12.4371	-1.2994e-05					12.8603	0.48675
12.5572	-1.30701e-05					12.9852	0.48218
12.672	-1.30545e-05					13.0801	0.47881
12.7873	-1.31201e-05
12.8971	-1.32237e-05
13.0222	-1.31633e-05

## Sheet: Fig. 2d
Drawing ratio	Diameter (μm)			Shrinkage (%)
1	750		Drawing ratio	Average	Standard deviation
1.06135	728		2.95903	0	0
1.25306	670		3.58701	0	0
1.70726	574		4.34028	0	0
2.32377	492		4.83742	0	0
2.75325	452		6.25	5.66667	5.72519
2.95903	436		12.1687	30.4	5.13377
3.58701	396		23.4131	40.6667	8.29993
4.34028	360		36	46	5.47723
4.83742	341		97.3857	52.4	2.19089
5.22847	328		141.723	59.6	2.96648
6.20854	301		151.169	64.8	2.28035
6.25	300		173.13	66.4	2.60768
12.1687	215
23.4131	155
36	125
59.7832	97
77.8547	85
79.7194	84
97.3857	76
137.329	64
141.723	63
151.169	61
173.13	57

## Sheet: Fig. 2e
	Young's modulus (MPa)		Breaking strength (MPa)
Diameter (μm)	Average	Standard deviation	Average	Standard deviation
57	205.4	19.9073	18.78	2.21517
60	198	13.7841	18.44	2.18128
69	180.4	6.50385	17.34	1.9321
78	149.6	8.26438	15.04	0.58992

## Sheet: Fig. 2h
		Ay/EIy (mN-1)
Diameter (μm)	Helical angle (°)	Average	Standard deviation
57	26	0.02667	0.00468
60	26	0.01892	0.00313
69	26	0.0159	0.00107
78	26	0.01362	0.00193
57	10	0.02451	0.00214
57	15	0.02508	0.00219
57	22	0.02628	0.0023

## Sheet: Fig. 2i
	Paralle direction		Perpendicular direction
H (kOe)	|M| (emu cm-3)	H (kOe)	|M| (emu cm-3)
13.0048	25.3215	13.007	25.071
12.8821	25.3163	12.897	25.0611
12.7999	25.3115	12.797	25.0549
12.7152	25.3073	12.715	25.0431
12.6282	25.3029	12.6227	25.0407
12.5908	25.3028	12.5257	25.0264
12.4784	25.2983	12.4434	25.0167
12.3763	25.2922	12.3584	25.0032
12.3441	25.2902	12.2543	24.9948
12.2442	25.287	12.1641	24.9903
12.1647	25.2809	12.0752	24.9853
12.0549	25.2759	11.9749	24.9729
11.965	25.2711	11.8873	24.9556
11.8775	25.2654	11.7954	24.9472
11.7729	25.2599	11.6851	24.9316
11.6855	25.2555	11.5854	24.9202
11.5954	25.2491	11.5006	24.9139
11.4993	25.2445	11.3911	24.8961
11.4646	25.2393	11.3059	24.8807
11.4047	25.2359	11.2135	24.8696
11.2997	25.2284	11.1258	24.867
11.224	25.2265	11.0343	24.8527
11.129	25.2173	10.9237	24.824
11.0367	25.2125	10.8012	24.8129
10.9416	25.2059	10.7066	24.7899
10.8369	25.2004	10.597	24.7774
10.7419	25.1918	10.5166	24.7741
10.7021	25.1889	10.4289	24.749
10.5666	25.182	10.334	24.7324
10.4717	25.1731	10.2485	24.7109
10.3792	25.1683	10.1293	24.6943
10.292	25.1573	10.0307	24.6748
10.202	25.1492	9.92987	24.6387
10.1044	25.1404	9.82911	24.6281
10.0171	25.137	9.73652	24.6062
9.92676	25.1284	9.65226	24.5772
9.83942	25.1196	9.56428	24.5426
9.74666	25.1078	9.47123	24.5316
9.66164	25.1062	9.37148	24.4899
9.5766	25.0961	9.27118	24.4606
9.48884	25.083	9.16908	24.4424
9.40104	25.0773	9.07918	24.4148
9.30759	25.0664	9.04407	24.3992
9.26752	25.0573	8.91907	24.3376
9.14516	25.0463	8.82393	24.3156
9.05212	25.0421	8.73183	24.283
8.95121	25.0256	8.62674	24.2351
8.85434	25.0125	8.52844	24.1838
8.76888	24.9976	8.4336	24.1371
8.66656	24.993	8.33591	24.0787
8.58643	24.9782	8.23819	24.0269
8.48871	24.9635	8.14857	23.9639
8.3961	24.9504	8.11084	23.9318
8.30887	24.9431	8.04825	23.8659
8.27377	24.9253	7.93305	23.8306
8.16364	24.9172	7.79797	23.7197
8.12369	24.9003	7.70582	23.6492
8.061	24.8923	7.58552	23.5558
7.92638	24.8748	7.5009	23.4622
7.89124	24.8669	7.41083	23.3733
7.76125	24.8463	7.32281	23.3194
7.72128	24.826	7.23016	23.2187
7.65632	24.8142	7.14064	23.0989
7.53341	24.7931	7.03334	22.9814
7.43103	24.7675	6.99808	22.9239
7.33862	24.7427	6.87799	22.791
7.3056	24.7285	6.79538	22.676
7.19549	24.7017	6.68277	22.5246
7.10577	24.6855	6.59309	22.3788
7.06863	24.6558	6.5135	22.2274
6.95068	24.6218	6.40555	22.0589
6.85337	24.5877	6.32297	21.888
6.77037	24.5674	6.22003	21.8033
6.68302	24.5284	6.12043	21.6287
6.64847	24.507	6.02264	21.4349
6.58051	24.4601	5.93301	21.2389
6.46384	24.4119	5.85824	21.0372
6.36836	24.3868	5.74538	20.8391
6.25851	24.3003	5.62842	20.6261
6.16739	24.2382	5.52565	20.4013
6.059	24.1716	5.42924	20.1713
5.96328	24.0979	5.33031	19.9374
5.86313	24.0617	5.28931	19.7026
5.7626	23.9367	5.1679	19.4486
5.71779	23.8921	5.06649	19.1899
5.58318	23.7965	4.97438	19.0685
5.48826	23.6971	4.88274	18.8149
5.39072	23.5868	4.77309	18.5312
5.27045	23.4095	4.67253	18.2688
5.17295	23.3455	4.58028	17.9809
5.13282	23.2121	4.47994	17.7015
5.02504	23.1436	4.38515	17.4091
4.9327	22.9987	4.34997	17.1193
4.82254	22.7639	4.2346	16.9676
4.71782	22.5926	4.14505	16.659
4.62252	22.5065	4.04472	16.3489
4.51248	22.3232	3.9465	16.0314
4.41756	22.0304	3.85948	15.7044
4.32701	21.8206	3.75427	15.3859
4.2772	21.7112	3.6595	15.0531
4.15704	21.4871	3.55931	14.7109
4.06434	21.2539	3.46941	14.5435
3.97182	21.13	3.37697	14.2024
3.87484	20.8794	3.28655	13.8529
3.78163	20.6156	3.18146	13.506
3.68987	20.3427	3.09149	13.1454
3.60187	20.0561	2.98893	12.7779
3.56459	19.9097	2.90143	12.4141
3.43953	19.6061	2.82416	12.2261
3.34456	19.2925	2.73391	11.8526
3.24435	18.9652	2.63636	11.4679
3.16676	18.6251	2.53377	11.0931
3.05892	18.2741	2.43345	10.7055
2.95645	17.9105	2.3436	10.316
2.87193	17.7246	2.24908	9.92041
2.75149	17.1455	2.16872	9.72865
2.6666	16.7416	2.07886	9.32393
2.54904	16.3249	1.9884	8.91859
2.50393	16.1106	1.89087	8.5165
2.37917	15.6735	1.78323	8.10046
2.28422	15.2211	1.68319	7.69394
2.17629	14.7559	1.5709	7.0643
2.08154	14.2741	1.47804	6.84954
1.99134	13.7794	1.38033	6.4254
1.95154	13.5264	1.34528	6.21402
1.83106	13.0064	1.23779	5.77953
1.7208	12.4718	1.16588	5.34646
1.62814	11.9199	1.0733	5.12961
1.52516	11.3506	0.87264	4.2402
1.43821	10.7646	0.8375	3.79533
1.40291	10.4665	0.70751	3.34665
1.2808	9.85412	0.61706	3.11934
1.17796	9.22439	0.52469	2.66677
1.08518	8.57623	0.43691	2.20893
0.99718	7.9079	0.33956	1.74778
0.9	7.21812	0.25991	1.28579
0.80485	6.51026	0.16466	0.81854
0.6974	5.78102	0.07224	0.58434
0.66001	5.40917	-0.01748	0.11367
0.54012	4.65165	-0.21507	-0.82628
0.33239	3.06756	-0.25009	-1.05982
0.24475	2.25134	-0.37492	-1.52299
0.15006	1.41665	-0.58193	-2.44247
0.05282	0.56347	-0.66923	-2.8936
-0.03749	-0.30476	-0.76187	-3.34555
-0.26982	-2.0023	-0.85397	-3.79114
-0.50455	-4.01966	-0.93648	-4.23835
-0.54446	-4.40835	-1.03134	-4.45369
-0.66676	-5.17062	-1.11618	-4.89664
-0.76362	-5.91302	-1.2131	-5.32999
-0.85645	-6.6336	-1.30334	-5.76502
-0.94354	-7.33485	-1.39336	-6.18878
-1.01832	-7.67821	-1.48532	-6.61167
-1.11109	-8.35068	-1.59264	-7.03909
-1.20584	-9.00241	-1.67763	-7.24467
-1.29047	-9.63538	-1.77202	-7.65747
-1.407	-10.2503	-1.86178	-8.06862
-1.52545	-10.8468	-1.94412	-8.47995
-1.61627	-11.4277	-2.03917	-8.87626
-1.65919	-11.9893	-2.13367	-9.28809
-1.77215	-12.2644	-2.22847	-9.4863
-1.86037	-12.8028	-2.3277	-10.0808
-2.06348	-13.8364	-2.42313	-10.2689
-2.09854	-14.3261	-2.52302	-10.6508
-2.21337	-14.567	-2.6255	-11.223
-2.31025	-15.0333	-2.72507	-11.6085
-2.42521	-15.712	-2.76957	-11.7913
-2.51562	-15.9289	-2.88494	-12.1537
-2.61289	-16.3566	-2.98966	-12.5251
-2.7021	-16.7699	-3.11191	-12.8891
-2.79511	-17.1705	-3.19519	-13.2464
-2.8772	-17.557	-3.41314	-13.9559
-2.98986	-17.9307	-3.51067	-14.3011
-3.08247	-18.1122	-3.61336	-14.6448
-3.17261	-18.4698	-3.71375	-14.9902
-3.26463	-18.8118	-3.81096	-15.3199
-3.36262	-19.1454	-3.85397	-15.6435
-3.46316	-19.4657	-3.97603	-15.9663
-3.56549	-19.7749	-4.06418	-16.1321
-3.65806	-20.0722	-4.14635	-16.4464
-3.75636	-20.3563	-4.23661	-16.7526
-3.84858	-20.6298	-4.34011	-17.0485
-3.9641	-20.8946	-4.44956	-17.3553
-4.05143	-21.1419	-4.53694	-17.6491
-4.08896	-21.2631	-4.63457	-17.9385
-4.22169	-21.498	-4.71974	-18.0727
-4.31174	-21.7203	-4.80871	-18.3544
-4.4145	-22.0376	-4.89299	-18.6287
-4.5619	-22.2346	-4.97636	-18.8896
-4.65707	-22.4213	-5.08596	-19.1535
-4.74216	-22.597	-5.1802	-19.4076
-4.78458	-22.68	-5.27765	-19.5306
-4.89958	-22.8443	-5.37798	-19.7915
-4.99742	-22.9974	-5.46519	-20.0243
-5.09497	-23.1425	-5.5611	-20.25
-5.20175	-23.2777	-5.65247	-20.4876
-5.29222	-23.4059	-5.75536	-20.699
-5.37988	-23.5263	-5.86282	-20.9123
-5.50772	-23.6377	-5.96003	-21.1236
-5.54268	-23.6911	-6.05526	-21.3145
-5.67216	-23.789	-6.1654	-21.4996
-5.77275	-23.8856	-6.20042	-21.7005
-5.85283	-23.9716	-6.32304	-21.7748
-5.95998	-24.0514	-6.41534	-21.9657
-6.04239	-24.1271	-6.5132	-22.1277
-6.14794	-24.1978	-6.61568	-22.2777
-6.2526	-24.2596	-6.71829	-22.5144
-6.35044	-24.3192	-6.82828	-22.6464
-6.44281	-24.374	-6.92543	-22.7848
-6.54548	-24.4236	-7.02287	-22.9095
-6.64525	-24.4709	-7.11023	-22.9773
-6.75015	-24.5135	-7.1957	-23.1002
-6.84556	-24.5543	-7.32075	-23.1996
-6.93028	-24.5912	-7.41555	-23.3686
-7.03563	-24.6258	-7.51335	-23.4168
-7.12288	-24.6436	-7.58874	-23.5074
-7.21773	-24.6714	-7.68606	-23.5918
-7.33046	-24.7147	-7.796	-23.6842
-7.44061	-24.7413	-7.87599	-23.7508
-7.55076	-24.7639	-7.97306	-23.7895
-7.6808	-24.799	-8.06572	-23.8606
-7.78318	-24.819	-8.16374	-23.9368
-7.8704	-24.8307	-8.25342	-23.9942
-7.97345	-24.86	-8.34594	-24.0532
-8.06829	-24.8687	-8.43865	-24.1012
-8.16079	-24.8868	-8.52892	-24.1334
-8.25593	-24.9038	-8.56388	-24.1797
-8.3459	-24.9161	-8.69183	-24.2339
-8.45339	-24.933	-8.7839	-24.2768
-8.55611	-24.9481	-8.90904	-24.3112
-8.63393	-24.9621	-8.99111	-24.357
-8.73403	-24.9759	-9.08669	-24.3915
-8.84132	-24.9898	-9.18903	-24.4345
-8.87611	-24.9952	-9.29433	-24.4647
-9.01895	-25.0078	-9.38196	-24.4907
-9.09645	-25.0192	-9.47924	-24.5266
-9.21862	-25.0287	-9.57176	-24.5304
-9.31642	-25.0414	-9.66662	-24.5606
-9.41147	-25.0517	-9.76698	-24.5907
-9.50136	-25.0637	-9.87348	-24.6202
-9.58899	-25.0741	-9.97208	-24.6368
-9.69148	-25.0846	-10.0618	-24.664
-9.77161	-25.088	-10.137	-24.6854
-9.87428	-25.0967	-10.237	-24.6944
-9.9865	-25.1117	-10.3372	-24.7247
-10.1042	-25.1209	-10.4297	-24.7444
-10.2043	-25.1304	-10.5295	-24.7623
-10.2465	-25.1355	-10.6268	-24.7792
-10.3672	-25.1416	-10.7289	-24.7913
-10.457	-25.1483	-10.7642	-24.8053
-10.5541	-25.1562	-10.9025	-24.8196
-10.6742	-25.1621	-10.9916	-24.8356
-10.7895	-25.1764	-11.1016	-24.8436
-10.8871	-25.1822	-11.2023	-24.8708
-10.9744	-25.1902	-11.3021	-24.8832
-11.0744	-25.1957	-11.3871	-24.889
-11.1644	-25.2027	-11.4867	-24.9104
-11.2643	-25.2084	-11.5745	-24.9152
-11.3492	-25.2146	-11.6723	-24.9271
-11.462	-25.22	-11.785	-24.9423
-11.5644	-25.2263	-11.8896	-24.955
-11.6643	-25.2345	-11.9823	-24.9618
-11.7719	-25.2372	-12.0876	-24.9788
-11.8594	-25.2454	-12.1958	-24.9893
-11.972	-25.2468	-12.2878	-25.0016
-12.0673	-25.2538	-12.3869	-25.0151
-12.1744	-25.2639	-12.4798	-25.022
-12.2823	-25.2693	-12.5781	-25.0207
-12.3821	-25.2745	-12.6624	-25.0367
-12.4673	-25.2749	-12.7524	-25.0414
-12.5571	-25.2802	-12.8549	-25.056
-12.6548	-25.2858	-12.9754	-25.0642
-12.7624	-25.2908	-13.0853	-25.0767
-12.86	-25.2962
-12.9656	-25.2996
-13.0027	-25.3008
