# Supplementary material for: Vector-stimuli-responsive magnetorheological fibrous materials
Source: Nature. 2025 Nov 5;647(8089):375–82. doi: 10.1038/s41586-025-09706-4 (PMC12611776; doi:10.1038/s41586-025-09706-4)
Supplement: Supplementary file 10 — Source Data Fig. 3 [file 41586_2025_9706_MOESM10_ESM.xlsx]

## Sheet: Fig. 3b
	10 mm			15 mm			20 mm
	Degree (°)			Degree (°)			Degree (°)
Magnetic field (mT)	Average	Standard deviation	Magnetic field (mT)	Average	Standard deviation	Magnetic field (mT)	Average	Standard deviation
0	0	0	0	0	0	0	0	0
20	6.08667	0.73786	20	8.11	0.90598	20	4.38333	1.5809
40	11.5533	0.49238	32.7	25.1367	1.10609	25.9	17.5233	1.17687
50	33.4933	2.05831	37.4	35.4833	2.34828	32.7	37.5933	0.8377
70	52.06	2.20638	50	53.1067	2.36113	37.4	44.0433	1.41437
90	64.92	0.61539	70	64.91	1.0813	50	59.5967	0.74002
120	72.5033	1.20625	90	70.7233	2.11666	70	69.0833	1.08629
140	75.5467	1.27704	120	75.4467	0.98896	90	75.1133	0.40464
170	78.62	2.3805	140	77.84	0.76961	120	78.8267	0.72514
200	80.7367	1.62583	170	79.01	1.23357	140	80.06	0.92968
240	82.07	1.30656	200	80.99	1.70871	170	80.9767	0.47648
250	82.9467	1.21517	240	81.8167	1.18327	200	82.3133	0.48232
			250	82.4067	1.26571	240	82.7	0.72083
						250	83.46	0.48135

## Sheet: Fig. 3c
	10 mm		15 mm		20 mm
	Moment density (N m kg-1 )		Moment density (N m kg-1 )		Moment density (N m kg-1 )
Magnetic field (mT)	Average	Standard deviation	Average	Standard deviation	Average	Standard deviation
0	0	0	0	0	0	0
70	0.1004	0.1739	0.10395	0.18005	0.30531	0.01517
140	1.45529	0.10985	1.51506	0.05369	1.58751	0.197
210	3.55296	0.23209	3.82324	0.20282	3.76547	0.21277
280	5.98995	0.29048	6.75195	0.48269	6.21947	0.7708
300	6.49777	0.28546	7.44049	0.50217	7.03081	0.65729

## Sheet: Fig. 3e
	0 mT		70 mT		140 mT		210 mT		280 mT
	Force (μN)		Force (μN)		Force (μN)		Force (μN)		Force (μN)
Displacement (mm)	Average	Standard deviation	Average	Standard deviation	Average	Standard deviation	Average	Standard deviation	Average	Standard deviation
0	-0.30946	0.4046	4.32723	2.44075	3.35306	0.90834	2.63861	7.46381	6.2723	2.03522
0.01	-0.23061	0.36736	4.82347	2.5277	4.49865	0.8908	4.72762	7.38206	7.78422	1.88048
0.02	-0.15179	0.33998	5.32051	2.61416	5.6433	0.88117	6.81583	7.31167	9.48776	1.84609
0.03	-0.07301	0.32495	5.81844	2.70007	6.78698	0.87974	8.90285	7.25322	11.3781	1.92752
0.04	0.02983	0.326	6.31741	2.78536	7.92968	0.88642	10.9883	7.20706	13.4472	2.0957
0.05	0.12393	0.32913	6.81753	2.86997	9.07136	0.90079	13.0716	7.17328	15.6839	2.32294
0.06	0.2133	0.33862	7.31893	2.95384	10.212	0.92224	15.1525	7.1517	18.0737	2.59006
0.07	0.38536	0.34173	7.82171	3.03692	11.3516	0.95008	17.2306	7.14182	20.599	2.88471
0.08	0.54843	0.36424	8.32594	3.1192	12.4902	0.98365	19.3059	7.143	23.2391	3.19888
0.09	0.69425	0.38742	8.83166	3.20064	13.6277	1.02235	21.3785	7.15447	25.9699	3.52722
0.1	0.82773	0.4045	9.33888	3.28122	14.7641	1.06564	23.4485	7.17548	28.7643	3.8661
0.11	0.95208	0.41476	9.84756	3.36093	15.8994	1.11306	25.5163	7.20529	31.5918	4.21294
0.12	1.0695	0.41921	10.3577	3.43973	17.0337	1.16422	27.5823	7.24336	34.419	4.5659
0.13	1.17783	0.41635	10.8691	3.51764	18.167	1.21876	29.6474	7.28939	37.2458	4.9236
0.14	1.27889	0.40907	11.3818	3.59464	19.2994	1.2764	31.7126	7.34367	40.0723	5.28503
0.15	1.37726	0.40224	11.8957	3.67077	20.4309	1.33688	33.7794	7.40707	42.8985	5.6494
0.16	1.47344	0.3972	12.4105	3.74608	21.5617	1.39995	35.8433	7.47451	45.7245	6.01609
0.17	1.56779	0.39512	12.9262	3.82065	22.6917	1.46537	37.9026	7.54298	48.5503	6.38462
0.18	1.66064	0.39697	13.4426	3.89458	23.8212	1.53288	39.9573	7.61127	51.3759	6.75465
0.19	1.7522	0.40342	13.9594	3.96804	24.9503	1.6022	42.0076	7.67859	54.2014	7.12592
0.2	1.84885	0.41299	14.4765	4.04121	26.079	1.67302	44.0538	7.74439	57.0268	7.49823
0.21	1.9501	0.42345	14.9938	4.11429	27.2075	1.74498	46.0967	7.80841	59.8522	7.87147
0.22	2.07127	0.42714	15.511	4.18735	28.336	1.81764	48.137	7.87076	62.6774	8.24557
0.23	2.18977	0.43189	16.0284	4.25889	29.4644	1.8909	50.1754	7.93162	65.5026	8.62042
0.24	2.30597	0.43742	16.5468	4.32508	30.5926	1.96542	52.2126	7.99116	68.3278	8.99588
0.25	2.43099	0.44036	17.0658	4.38581	31.7207	2.04078	54.2491	8.04972	71.153	9.37166
0.26	2.55895	0.4433	17.5847	4.44105	32.8488	2.11673	56.2859	8.10783	73.9782	9.74718
0.27	2.68474	0.44747	18.1049	4.4909	33.9764	2.19375	58.3196	8.16607	76.8034	10.1222
0.28	2.80865	0.45243	18.6263	4.53559	35.1032	2.27203	60.3502	8.22492	79.6286	10.4969
0.29	2.93092	0.45788	19.149	4.57545	36.2293	2.35156	62.3777	8.28456	82.4538	10.8711
0.3	3.0518	0.46359	19.673	4.611	37.3546	2.4323	64.4021	8.34477	85.2791	11.2449
0.31	3.17151	0.46946	20.1984	4.64367	38.479	2.51453	66.4233	8.4049	88.1043	11.6172
0.32	3.29025	0.4754	20.7252	4.67391	39.6023	2.59841	68.4414	8.46408	90.9295	11.9874
0.33	3.40822	0.48138	21.2534	4.70173	40.7245	2.68397	70.4564	8.52177	93.7548	12.3551
0.34	3.52622	0.48743	21.7831	4.72699	41.8454	2.77122	72.4682	8.57794	96.58	12.7198
0.35	3.64395	0.49352	22.3143	4.74945	42.965	2.86014	74.4768	8.63296	99.4051	13.0809
0.36	3.7616	0.49965	22.8471	4.76875	44.083	2.95069	76.4823	8.68732	102.23	13.4381
0.37	3.87962	0.50587	23.3815	4.78445	45.1994	3.04275	78.4845	8.74133	105.055	13.791
0.38	3.99793	0.5122	23.9177	4.79605	46.3141	3.13619	80.4834	8.79506	107.88	14.1393
0.39	4.11642	0.51861	24.4556	4.80301	47.427	3.23085	82.4789	8.8485	110.704	14.4827
0.4	4.23514	0.52513	24.9954	4.80484	48.538	3.32661	84.471	8.90163	113.529	14.821
0.41	4.35399	0.53174	25.5371	4.80114	49.647	3.42327	86.4596	8.95452	116.352	15.1543
0.42	4.47288	0.53842	26.0808	4.79171	50.754	3.52055	88.4447	9.00738	119.175	15.4825
0.43	4.59172	0.54514	26.6266	4.77651	51.8587	3.61807	90.4262	9.06057	121.997	15.806
0.44	4.71066	0.55195	27.1745	4.75573	52.9612	3.71537	92.404	9.11453	124.818	16.1249
0.45	4.83038	0.55897	27.7246	4.72972	54.0615	3.81197	94.3782	9.16974	127.638	16.4398
0.46	4.95014	0.56604	28.277	4.69893	55.1594	3.90743	96.3487	9.22648	130.457	16.751
0.47	5.06984	0.57312	28.8318	4.66388	56.2548	4.00135	98.3155	9.28514	133.273	17.0589
0.48	5.1894	0.58014	29.389	4.62508	57.3478	4.09341	100.279	9.34621	136.088	17.3639
0.49	5.30872	0.58704	29.9487	4.58296	58.4383	4.18337	102.238	9.41014	138.901	17.6664
0.5	5.42848	0.59401	30.5108	4.53782	59.5262	4.27111	104.194	9.47739	141.711	17.9667
0.51	5.54862	0.601	31.0756	4.48985	60.6115	4.35657	106.147	9.5484	144.52	18.2649
0.52	5.66918	0.60802	31.643	4.43917	61.6941	4.43974	108.096	9.62342	147.326	18.5613
0.53	5.7901	0.61501	32.213	4.38584	62.774	4.52063	110.042	9.70244	150.129	18.8559
0.54	5.91166	0.62208	32.7857	4.33273	63.8511	4.59927	111.985	9.78508	152.93	19.1489
0.55	6.03379	0.62917	33.3611	4.28466	64.9255	4.67568	113.924	9.87059	155.729	19.4401
0.56	6.15637	0.63624	33.9392	4.24132	65.9971	4.74985	115.86	9.95809	158.526	19.7297
0.57	6.27928	0.64322	34.5199	4.2024	67.0659	4.82181	117.794	10.0467	161.321	20.0176
0.58	6.40237	0.65008	35.1033	4.16757	68.1318	4.89158	119.725	10.1357	164.114	20.3036
0.59	6.52548	0.65679	35.6893	4.13644	69.1948	4.9592	121.653	10.2247	166.904	20.5878
0.6	6.6484	0.66337	36.2779	4.10866	70.255	5.02472	123.578	10.3139	169.693	20.8699
0.61	6.7683	0.67033	36.8689	4.08383	71.3123	5.08818	125.501	10.4035	172.479	21.15
0.62	6.88767	0.67728	37.4623	4.06153	72.3668	5.14967	127.42	10.4937	175.264	21.4279
0.63	7.00625	0.68409	38.058	4.04135	73.4185	5.20926	129.338	10.5846	178.047	21.7035
0.64	7.12393	0.69076	38.6557	4.02288	74.4676	5.26707	131.252	10.6765	180.828	21.9768
0.65	7.24056	0.69724	39.2555	4.0057	75.5139	5.32326	133.164	10.7692	183.607	22.2478
0.66	7.35603	0.70346	39.857	3.98944	76.5576	5.37798	135.073	10.8627	186.383	22.5168
0.67	7.47023	0.70938	40.46	3.97374	77.5987	5.43143	136.98	10.9569	189.157	22.7839
0.68	7.58302	0.71494	41.0643	3.95834	78.6375	5.48378	138.884	11.0519	191.929	23.0496
0.69	7.6943	0.72006	41.6697	3.94301	79.6739	5.53525	140.786	11.1476	194.698	23.314
0.7	7.80445	0.72507	42.2758	3.92761	80.7081	5.58604	142.686	11.2439	197.464	23.5776
0.71	7.91335	0.72992	42.8824	3.91206	81.7401	5.63635	144.583	11.3406	200.227	23.8406
0.72	8.02085	0.73451	43.4891	3.89631	82.7701	5.68637	146.479	11.4376	202.986	24.1033
0.73	8.12697	0.73887	44.0956	3.88038	83.7982	5.73626	148.372	11.5347	205.742	24.366
0.74	8.23158	0.74291	44.7019	3.86431	84.8245	5.78615	150.264	11.6318	208.494	24.6287
0.75	8.33457	0.7465	45.3075	3.84817	85.8491	5.83617	152.155	11.7288	211.243	24.8917
0.76	8.4358	0.74957	45.9123	3.83206	86.8721	5.88642	154.044	11.8256	213.988	25.1551
0.77	8.53555	0.75236	46.5161	3.81527	87.8935	5.93563	155.933	11.9237	216.73	25.4167
0.78	8.63374	0.75477	47.1187	3.79781	88.9136	5.98377	157.82	12.023	219.468	25.6762
0.79	8.73024	0.75675	47.7197	3.77965	89.9323	6.03083	159.708	12.1237	222.202	25.9337
0.8	8.82573	0.75891	48.3191	3.76079	90.9497	6.07676	161.594	12.2256	224.932	26.1889
0.81	8.92015	0.76125	48.9167	3.74123	91.9659	6.12154	163.481	12.3287	227.66	26.4418
0.82	9.01341	0.76371	49.5122	3.72095	92.9808	6.16514	165.368	12.433	230.383	26.6923
0.83	9.10545	0.76623	50.1054	3.69996	93.9944	6.20755	167.256	12.5384	233.103	26.9403
0.84	9.19623	0.76875	50.6963	3.67825	95.0068	6.24872	169.144	12.6449	235.82	27.186
0.85	9.28568	0.77122	51.2845	3.65581	96.0179	6.28865	171.033	12.7525	238.533	27.4291
0.86	9.37402	0.77377	51.87	3.63266	97.0278	6.32731	172.923	12.8611	241.242	27.6697
0.87	9.46173	0.77684	52.4525	3.60878	98.0363	6.3647	174.813	12.9707	243.948	27.9078
0.88	9.5488	0.78035	53.032	3.58418	99.0434	6.40078	176.705	13.0812	246.649	28.1433
0.89	9.63522	0.7842	53.6084	3.55887	100.049	6.43556	178.597	13.1927	249.347	28.3762
0.9	9.721	0.78831	54.1815	3.53284	101.054	6.46903	180.489	13.305	252.04	28.6065
0.91	9.80613	0.79258	54.7512	3.50611	102.056	6.50118	182.382	13.4182	254.729	28.8342
0.92	9.89097	0.79728	55.3174	3.47867	103.058	6.532	184.275	13.5321	257.414	29.0591
0.93	9.97553	0.80228	55.8801	3.45054	104.058	6.5615	186.168	13.6468	260.093	29.2815
0.94	10.0598	0.80745	56.4391	3.42172	105.056	6.58968	188.06	13.7621	262.768	29.501
0.95	10.1435	0.81246	56.9945	3.39222	106.053	6.61653	189.951	13.8781	265.437	29.7179
0.96	10.2266	0.81716	57.546	3.36204	107.048	6.64207	191.84	13.9948	268.101	29.9319
0.97	10.3094	0.82182	58.0937	3.33119	108.042	6.6663	193.728	14.112	270.76	30.1432
0.98	10.392	0.82631	58.6374	3.29967	109.034	6.68922	195.614	14.2297	273.414	30.3516
0.99	10.4743	0.83051	59.1771	3.26754	110.024	6.71085	197.497	14.3479	276.063	30.5571
1	10.5562	0.83429	59.7126	3.23486	111.013	6.73119	199.377	14.4666	278.707	30.7597
1.01	10.6376	0.83753	60.2441	3.20168	112	6.75025	201.254	14.5857	281.345	30.9594
1.02	10.7189	0.84048	60.7713	3.16806	112.985	6.76805	203.127	14.7051	283.979	31.1561
1.03	10.8	0.84301	61.2942	3.13405	113.969	6.78459	204.997	14.8249	286.609	31.3497
1.04	10.8808	0.8451	61.8128	3.09971	114.951	6.79989	206.861	14.945	289.234	31.5404
1.05	10.9617	0.8469	62.327	3.0651	115.932	6.81395	208.721	15.0654	291.856	31.7279
1.06	11.0424	0.8483	62.8366	3.03025	116.911	6.82681	210.574	15.1859	294.474	31.9123
1.07	11.1229	0.84931	63.3417	2.99523	117.889	6.83846	212.422	15.3066	297.089	32.0935
1.08	11.2034	0.84998	63.8422	2.96008	118.865	6.84893	214.263	15.4275	299.702	32.2715
1.09	11.284	0.85058	64.3381	2.92484	119.84	6.85822	216.097	15.5484	302.312	32.4463
1.1	11.3647	0.85104	64.8292	2.88956	120.814	6.86637	217.924	15.6694	304.921	32.6179
1.11	11.4454	0.85128	65.3155	2.85429	121.786	6.87338	219.743	15.7903	307.53	32.7861
1.12	11.5261	0.85137	65.797	2.81907	122.757	6.87927	221.553	15.9111	310.137	32.9511
1.13	11.6067	0.85126	66.2737	2.78394	123.727	6.88407	223.355	16.0318	312.744	33.1127
1.14	11.6873	0.85088	66.7454	2.74896	124.696	6.88778	225.148	16.1523	315.352	33.2709
1.15	11.7676	0.8502	67.2123	2.71416	125.664	6.89044	226.931	16.2725	317.96	33.4258
1.16	11.8479	0.84931	67.6742	2.6796	126.631	6.89205	228.705	16.3924	320.569	33.5773
1.17	11.9286	0.84894	68.1311	2.64533	127.598	6.89265	230.47	16.512	323.179	33.7254
1.18	12.0093	0.84846	68.5831	2.61139	128.563	6.89225	232.225	16.6311	325.791	33.8701
1.19	12.0898	0.84783	69.0302	2.57784	129.529	6.89088	233.97	16.7498	328.405	34.0114
1.2	12.17	0.84702	69.4722	2.54473	130.493	6.88855	235.705	16.8679	331.02	34.1493
1.21	12.2499	0.84602	69.9094	2.51211	131.457	6.8853	237.431	16.9853	333.638	34.2838
1.22	12.3295	0.84477	70.3416	2.48004	132.421	6.88113	239.146	17.1021	336.257	34.4149
1.23	12.4086	0.84327	70.7689	2.44856	133.384	6.87608	240.852	17.2181	338.878	34.5427
1.24	12.4873	0.84146	71.1913	2.41771	134.347	6.87018	242.549	17.3332	341.501	34.6671
1.25	12.5654	0.83931	71.6088	2.38752	135.31	6.86344	244.237	17.4474	344.126	34.7883
1.26	12.6432	0.83725	72.0216	2.35803	136.272	6.8559	245.916	17.5607	346.753	34.9061
1.27	12.7208	0.83524	72.4297	2.32927	137.233	6.84758	247.586	17.6728	349.382	35.0207
1.28	12.798	0.83328	72.8331	2.30128	138.195	6.8385	249.248	17.7837	352.013	35.1321
1.29	12.8749	0.83148	73.232	2.27409	139.155	6.82868	250.903	17.8933	354.646	35.2403
1.3	12.9516	0.82981	73.6265	2.24772	140.115	6.81816	252.551	18.0015	357.28	35.3453
1.31	13.0278	0.82823	74.0167	2.22222	141.074	6.80695	254.192	18.1083	359.917	35.4471
1.32	13.1036	0.82668	74.4028	2.1976	142.032	6.79508	255.827	18.2134	362.555	35.5459
1.33	13.1788	0.8251	74.7851	2.1739	142.989	6.78259	257.457	18.3169	365.196	35.6415
1.34	13.2535	0.82343	75.1637	2.15112	143.945	6.76949	259.083	18.4187	367.838	35.7341
1.35	13.3276	0.8216	75.539	2.12931	144.9	6.75581	260.704	18.5186	370.483	35.8237
1.36	13.401	0.81951	75.9111	2.10848	145.854	6.74158	262.323	18.6165	373.13	35.9103
1.37	13.4736	0.8171	76.2802	2.08866	146.806	6.72683	263.939	18.7124	375.779	35.9938
1.38	13.5455	0.81426	76.6469	2.06986	147.756	6.71158	265.553	18.8062	378.43	36.0744
1.39	13.6165	0.8109	77.0113	2.05211	148.704	6.69587	267.167	18.8979	381.083	36.152
1.4	13.6866	0.80691	77.3736	2.03544	149.651	6.67972	268.779	18.9872	383.737	36.2266
1.41	13.7558	0.80219	77.7344	2.01987	150.595	6.66318	270.392	19.0742	386.393	36.2983
1.42	13.8245	0.79737	78.0938	2.00542	151.537	6.64626	272.006	19.1587	389.049	36.3669
1.43	13.8927	0.79235	78.4522	1.9921	152.477	6.629	273.621	19.2408	391.707	36.4326
1.44	13.9604	0.78707	78.8099	1.97993	153.414	6.61144	275.237	19.3203	394.364	36.4952
1.45	14.0277	0.78163	79.1672	1.96893	154.349	6.59361	276.856	19.3972	397.022	36.5549
1.46	14.0946	0.77596	79.5243	1.9591	155.281	6.57555	278.478	19.4715	399.679	36.6114
1.47	14.1611	0.77001	79.8816	1.95046	156.21	6.55728	280.103	19.5432	402.335	36.6649
1.48	14.2272	0.76369	80.2394	1.94301	157.136	6.53885	281.732	19.6121	404.99	36.7154
1.49	14.2927	0.75695	80.5979	1.93675	158.058	6.5203	283.365	19.6784	407.643	36.7627
1.5	14.3578	0.74973	80.9573	1.93168	158.978	6.50165	285.003	19.742	410.293	36.807
1.51	14.4224	0.74196	81.3179	1.92781	159.894	6.48296	286.646	19.8029	412.942	36.8481
1.52	14.4863	0.73359	81.6799	1.92513	160.806	6.46426	288.295	19.8611	415.587	36.8861
1.53	14.5497	0.72458	82.0435	1.92362	161.715	6.44558	289.949	19.9167	418.23	36.9209
1.54	14.6124	0.71484	82.4089	1.92328	162.62	6.42698	291.61	19.9697	420.869	36.9525
1.55	14.6744	0.70431	82.7763	1.92408	163.521	6.40849	293.278	20.02	423.505	36.9809
1.56	14.7356	0.69296	83.1458	1.92601	164.418	6.39017	294.952	20.0678	426.137	37.0062
1.57	14.7961	0.68092	83.5176	1.92905	165.311	6.37206	296.632	20.113	428.764	37.0282
1.58	14.8559	0.66811	83.8918	1.93316	166.2	6.35421	298.319	20.1556	431.388	37.0471
1.59	14.9148	0.6545	84.2684	1.9383	167.084	6.33668	300.013	20.1958	434.008	37.0627
1.6	14.9738	0.64133	84.6476	1.94445	167.964	6.31952	301.713	20.2334	436.622	37.0751
1.61	15.0326	0.62851	85.0295	1.95156	168.84	6.30278	303.42	20.2687	439.233	37.0843
1.62	15.0912	0.61595	85.4139	1.95958	169.711	6.28652	305.133	20.3015	441.838	37.0902
1.63	15.1495	0.60357	85.8009	1.96846	170.578	6.27081	306.852	20.332	444.438	37.0929
1.64	15.2078	0.59185	86.1904	1.97816	171.44	6.25569	308.578	20.3601	447.033	37.0924
1.65	15.2659	0.58071	86.5824	1.98862	172.298	6.24123	310.309	20.3859	449.622	37.0887
1.66	15.3239	0.57009	86.9768	1.99977	173.15	6.22748	312.045	20.4094	452.205	37.0818
1.67	15.3814	0.55955	87.3735	2.01155	173.998	6.2145	313.788	20.4307	454.782	37.0717
1.68	15.4383	0.54901	87.7722	2.0239	174.841	6.20233	315.536	20.4498	457.353	37.0584
1.69	15.4949	0.53894	88.1729	2.03674	175.679	6.19104	317.289	20.4668	459.917	37.042
1.7	15.5511	0.5293	88.5753	2.05001	176.513	6.18067	319.047	20.4816	462.474	37.0223
1.71	15.6069	0.52001	88.9793	2.06364	177.341	6.17127	320.809	20.4944	465.024	36.9996
1.72	15.6621	0.51101	89.3845	2.07754	178.164	6.1629	322.577	20.5051	467.566	36.9737
1.73	15.7167	0.50225	89.7908	2.09164	178.983	6.1556	324.348	20.5138	470.1	36.9447
1.74	15.771	0.49421	90.198	2.10587	179.796	6.14943	326.124	20.5206	472.625	36.9126
1.75	15.825	0.48684	90.6056	2.12015	180.605	6.14442	327.902	20.5255	475.142	36.8775
1.76	15.8785	0.48009	91.0136	2.1344	181.409	6.14063	329.684	20.5285	477.65	36.8393
1.77	15.9319	0.47428	91.4216	2.14855	182.207	6.13809	331.468	20.5298	480.148	36.7981
1.78	15.985	0.46936	91.8293	2.16251	183.001	6.13683	333.253	20.5294	482.636	36.7539
1.79	16.0379	0.4653	92.2366	2.17621	183.79	6.13689	335.04	20.5274	485.114	36.7068
1.8	16.0905	0.46223	92.643	2.18957	184.575	6.13829	336.827	20.5238	487.581	36.6567
1.81	16.143	0.46014	93.0483	2.20253	185.355	6.14104	338.613	20.5187	490.036	36.6037
1.82	16.1951	0.45898	93.4523	2.21501	186.13	6.14517	340.399	20.5122	492.48	36.5478
1.83	16.247	0.4587	93.8548	2.22698	186.901	6.15068	342.182	20.5044	494.912	36.489
1.84	16.2986	0.45931	94.2554	2.23838	187.667	6.1576	343.961	20.4955	497.33	36.4274
1.85	16.3499	0.46074	94.654	2.24927	188.43	6.16594	345.737	20.4854	499.736	36.3629
1.86	16.4008	0.46296	95.0503	2.25967	189.188	6.1757	347.508	20.4744	502.127	36.2956
1.87	16.4513	0.46594	95.4442	2.26962	189.943	6.1869	349.273	20.4624	504.505	36.2255
1.88	16.5015	0.46962	95.8354	2.27918	190.694	6.19955	351.031	20.4496	506.868	36.1527
1.89	16.5512	0.47397	96.2238	2.28838	191.442	6.21365	352.78	20.4362	509.217	36.0772
1.9	16.6004	0.47893	96.6091	2.29727	192.186	6.22922	354.52	20.4222	511.55	35.9989
1.91	16.6492	0.48446	96.9913	2.30589	192.928	6.24625	356.25	20.4077	513.869	35.918
1.92	16.6975	0.49051	97.3703	2.31428	193.666	6.26476	357.969	20.3929	516.172	35.8344
1.93	16.7453	0.49703	97.7458	2.3225	194.402	6.28474	359.676	20.3779	518.46	35.7482
1.94	16.7925	0.50395	98.1177	2.33058	195.135	6.3062	361.369	20.3627	520.732	35.6593
1.95	16.8392	0.51123	98.486	2.33857	195.866	6.32914	363.049	20.3474	522.99	35.5679
1.96	16.8852	0.51882	98.8505	2.34653	196.595	6.35355	364.714	20.3322	525.232	35.474
1.97	16.9305	0.52665	99.2112	2.35448	197.322	6.37944	366.363	20.317	527.46	35.3776
1.98	16.9751	0.53467	99.5679	2.36248	198.047	6.40679	367.996	20.302	529.673	35.2786
1.99	17.019	0.54283	99.9207	2.37057	198.77	6.4356	369.613	20.2873	531.871	35.1772
2	17.0621	0.55107	100.269	2.37879	199.492	6.46588	371.212	20.2729	534.056	35.0734
2.01	17.1045	0.55954	100.614	2.38718	200.212	6.4976	372.794	20.2589	536.227	34.9671
2.02	17.1462	0.56821	100.954	2.39578	200.931	6.53076	374.358	20.2453	538.385	34.8585
2.03	17.1872	0.57703	101.291	2.40462	201.649	6.56536	375.905	20.2324	540.53	34.7475
2.04	17.2273	0.58594	101.623	2.41375	202.365	6.60137	377.433	20.2201	542.662	34.6341
2.05	17.2666	0.59491	101.951	2.4232	203.08	6.63879	378.943	20.2085	544.782	34.5185
2.06	17.3051	0.60388	102.274	2.43299	203.795	6.67761	380.434	20.1978	546.89	34.4005
2.07	17.3427	0.61279	102.594	2.44316	204.508	6.7178	381.908	20.188	548.986	34.2803
2.08	17.3795	0.62157	102.91	2.45373	205.22	6.75937	383.364	20.1792	551.071	34.1578
2.09	17.4153	0.63017	103.222	2.46471	205.93	6.80229	384.802	20.1715	553.146	34.0332
2.1	17.4502	0.63852	103.531	2.47614	206.64	6.84655	386.223	20.165	555.21	33.9063
2.11	17.4841	0.64654	103.836	2.48802	207.348	6.89213	387.627	20.1598	557.265	33.7772
2.12	17.5171	0.65417	104.138	2.50037	208.056	6.93902	389.014	20.1561	559.312	33.6461
2.13	17.5492	0.66135	104.437	2.5132	208.761	6.9872	390.384	20.1539	561.351	33.5128
2.14	17.5803	0.66801	104.733	2.52651	209.466	7.03667	391.739	20.1534	563.383	33.3775
2.15	17.6104	0.67409	105.026	2.5403	210.169	7.0874	393.078	20.1546	565.409	33.2402
2.16	17.6395	0.67953	105.316	2.55459	210.87	7.13938	394.404	20.1578	567.43	33.1009
2.17	17.6676	0.68426	105.605	2.56936	211.569	7.1926	395.715	20.163	569.448	32.9597
2.18	17.6947	0.68824	105.891	2.58462	212.267	7.24705	397.013	20.1703	571.463	32.8167
2.19	17.7208	0.6916	106.175	2.60036	212.961	7.30271	398.299	20.1799	573.476	32.6719
2.2	17.7461	0.69429	106.458	2.61657	213.654	7.35958	399.574	20.1918	575.489	32.5254
2.21	17.7703	0.69626	106.739	2.63324	214.344	7.41765	400.838	20.2063	577.503	32.3772
2.22	17.7936	0.69742	107.018	2.65036	215.031	7.4769	402.093	20.2234	579.519	32.2274
2.23	17.8159	0.69773	107.296	2.66792	215.715	7.53733	403.338	20.2432	581.536	32.0761
2.24	17.8372	0.69712	107.573	2.6859	216.396	7.59894	404.576	20.2659	583.558	31.9234
2.25	17.8574	0.69552	107.848	2.70429	217.073	7.66171	405.806	20.2916	585.582	31.7693
2.26	17.8765	0.69286	108.123	2.72266	217.746	7.72294	407.03	20.3169	587.612	31.6147
2.27	17.8946	0.68905	108.396	2.74103	218.416	7.78294	408.247	20.3424	589.646	31.4596
2.28	17.9116	0.68406	108.669	2.7594	219.082	7.84203	409.46	20.369	591.684	31.3043
2.29	17.9276	0.67798	108.941	2.77781	219.744	7.90052	410.668	20.3957	593.728	31.149
2.3	17.9425	0.67075	109.212	2.79626	220.401	7.95885	411.871	20.4226	595.776	30.9937
2.31	17.9564	0.66231	109.482	2.81477	221.054	8.01723	413.071	20.4497	597.83	30.8388
2.32	17.9702	0.65401	109.752	2.83335	221.703	8.07577	414.268	20.4776	599.889	30.6842
2.33	17.9838	0.64579	110.021	2.85203	222.347	8.13453	415.461	20.5068	601.954	30.5303
2.34	17.9974	0.63763	110.289	2.87082	222.986	8.19361	416.653	20.537	604.025	30.377
2.35	18.0108	0.62949	110.555	2.88974	223.621	8.25321	417.842	20.5684	606.101	30.2245
2.36	18.0242	0.62131	110.821	2.90881	224.252	8.31356	419.029	20.601	608.183	30.0729
2.37	18.0375	0.61307	111.085	2.92804	224.878	8.37492	420.215	20.6348	610.269	29.9224
2.38	18.0509	0.60472	111.347	2.94747	225.499	8.43738	421.399	20.6698	612.36	29.7729
2.39	18.0642	0.59624	111.609	2.96711	226.116	8.50101	422.581	20.7061	614.455	29.6247
2.4	18.0776	0.58761	111.868	2.98698	226.729	8.56587	423.762	20.7436	616.553	29.4777
2.41	18.0899	0.57931	112.125	3.00712	227.337	8.63201	424.941	20.7822	618.655	29.332
2.42	18.1033	0.57002	112.381	3.02753	227.941	8.69942	426.118	20.8219	620.759	29.1877
2.43	18.1176	0.55988	112.635	3.04825	228.542	8.76804	427.293	20.8627	622.865	29.0446
2.44	18.1327	0.54907	112.886	3.06928	229.138	8.83784	428.466	20.9047	624.971	28.9028
2.45	18.1484	0.53776	113.135	3.09066	229.731	8.90872	429.636	20.9479	627.079	28.7621
2.46	18.1647	0.52613	113.382	3.1124	230.321	8.98067	430.804	20.9923	629.185	28.6225
2.47	18.1814	0.5143	113.626	3.13451	230.907	9.0537	431.97	21.0377	631.291	28.4836
2.48	18.1984	0.50237	113.868	3.157	231.49	9.12779	433.133	21.0842	633.394	28.3454
2.49	18.2157	0.49044	114.108	3.17988	232.07	9.2029	434.293	21.1317	635.495	28.2076
2.5	18.2331	0.47858	114.344	3.20316	232.648	9.27897	435.449	21.1802	637.592	28.0699
2.51	18.2507	0.46684	114.578	3.22688	233.223	9.35596	436.603	21.2297	639.685	27.9324
2.52	18.2684	0.45526	114.809	3.25111	233.795	9.43386	437.752	21.2803	641.774	27.7948
2.53	18.2862	0.44388	115.037	3.27589	234.365	9.51267	438.898	21.3322	643.858	27.6572
2.54	18.304	0.43276	115.262	3.30127	234.933	9.59236	440.04	21.3855	645.938	27.5193
2.55	18.3218	0.4219	115.485	3.3273	235.499	9.67291	441.177	21.4404	648.014	27.3813
2.56	18.3397	0.41135	115.704	3.35402	236.063	9.75421	442.31	21.4969	650.086	27.2431
2.57	18.3576	0.40114	115.92	3.38147	236.625	9.83618	443.438	21.5552	652.155	27.1046
2.58	18.3754	0.39129	116.132	3.40968	237.186	9.91868	444.561	21.6151	654.22	26.966
2.59	18.3933	0.38182	116.342	3.43869	237.745	10.0016	445.679	21.6765	656.283	26.8273
2.6	18.4111	0.37276	116.548	3.46852	238.302	10.0848	446.792	21.7394	658.343	26.6886
2.61	18.4288	0.36415	116.752	3.4992	238.858	10.1683	447.9	21.8038	660.402	26.5499
2.62	18.4465	0.356	116.952	3.53074	239.413	10.2519	449.003	21.8695	662.46	26.4115
2.63	18.4642	0.34834	117.149	3.56316	239.967	10.3355	450.1	21.9365	664.516	26.2733
2.64	18.482	0.34142	117.343	3.59648	240.519	10.4191	451.193	22.0048	666.573	26.1356
2.65	18.4997	0.33523	117.534	3.63069	241.07	10.5025	452.281	22.0743	668.63	25.9985
2.66	18.5175	0.32971	117.722	3.66581	241.62	10.5856	453.363	22.1449	670.687	25.862
2.67	18.5353	0.32488	117.907	3.70184	242.169	10.6684	454.441	22.2165	672.745	25.7262
2.68	18.5531	0.32079	118.089	3.73877	242.717	10.7508	455.515	22.2889	674.804	25.5913
2.69	18.571	0.31746	118.268	3.77661	243.265	10.8327	456.584	22.3621	676.865	25.4574
2.7	18.5888	0.31492	118.445	3.81534	243.811	10.914	457.649	22.4359	678.926	25.3246
2.71	18.6068	0.3132	118.619	3.85497	244.356	10.9948	458.71	22.5103	680.989	25.1928
2.72	18.6247	0.3123	118.79	3.89548	244.901	11.0749	459.767	22.5851	683.054	25.0623
2.73	18.6428	0.31224	118.959	3.93688	245.445	11.1542	460.821	22.6603	685.121	24.9329
2.74	18.661	0.31301	119.125	3.97917	245.987	11.2328	461.871	22.7356	687.189	24.8048
2.75	18.6793	0.31462	119.289	4.02234	246.53	11.3105	462.917	22.8112	689.259	24.6781
2.76	18.6977	0.31704	119.453	4.06639	247.072	11.3873	463.964	22.8868	691.33	24.5527
2.77	18.7163	0.32028	119.616	4.11132	247.614	11.4632	465.01	22.9625	693.403	24.4288
2.78	18.7319	0.32071	119.777	4.15712	248.155	11.5379	466.055	23.038	695.479	24.3064
2.79	18.7475	0.3221	119.936	4.2038	248.696	11.6116	467.099	23.1134	697.555	24.1856
2.8	18.7632	0.32444	120.094	4.25134	249.236	11.6842	468.142	23.1886	699.634	24.0663
2.81	18.7789	0.3277	120.251	4.29974	249.776	11.7555	469.182	23.2634	701.714	23.9488
2.82	18.7946	0.33188	120.408	4.349	250.315	11.8256	470.218	23.3379	703.795	23.8329
2.83	18.8105	0.33695	120.564	4.39909	250.852	11.8945	471.254	23.4119	705.879	23.7188
2.84	18.8264	0.34286	120.718	4.45002	251.389	11.962	472.29	23.4853	707.963	23.6065
2.85	18.8424	0.34959	120.872	4.50178	251.925	12.0281	473.324	23.5579	710.049	23.4959
2.86	18.8585	0.35709	121.025	4.55435	252.46	12.0928	474.351	23.6298	712.137	23.3871
2.87	18.8747	0.36532	121.176	4.60772	252.994	12.1561	475.37	23.7007	714.225	23.2801
2.88	18.8911	0.37426	121.326	4.66188	253.527	12.2179	476.383	23.7706	716.315	23.1747
2.89	18.9076	0.38384	121.475	4.71682	254.06	12.2781	477.393	23.8393	718.406	23.071
2.9	18.9244	0.39402	121.621	4.77252	254.593	12.3368	478.4	23.9067	720.497	22.9687
2.91	18.9414	0.40477	121.765	4.82897	255.125	12.3939	479.404	23.9728	722.565	22.8679
2.92	18.9587	0.41602	121.907	4.88615	255.657	12.4492	480.405	24.0375	724.586	22.7683
2.93	18.9765	0.42773	122.047	4.94405	256.19	12.5029	481.404	24.1006	726.54	22.6698
2.94	18.9949	0.43983	122.184	5.00264	256.724	12.5547	482.398	24.162	728.409	22.5722
2.95	19.0142	0.45225	122.318	5.0619	257.258	12.6047	483.389	24.2217	730.178	22.4754
2.96	19.0349	0.46488	122.449	5.1218	257.793	12.6527	484.376	24.2796	731.834	22.3792
2.97	19.0583	0.47761	122.576	5.18231	258.329	12.6987	485.358	24.3356	733.366	22.2835
2.98	19.0873	0.49038	122.701	5.2434	258.867	12.7425	486.335	24.3897	734.766	22.1881
2.99	19.1329	0.50472	122.822	5.30503	259.405	12.7841	487.307	24.4419	736.027	22.0928
3	19.1858	0.52349	122.94	5.36718	259.945	12.8234	488.273	24.4921	737.146	21.9974
2.99	18.5995	0.34101	117.199	5.42979	243.822	12.8603	465.398	24.5402	684.099	21.9019
2.98	18.5067	0.32318	115.68	5.49285	238.222	12.8947	455.976	24.5863	669.686	21.8062
2.97	18.4126	0.3054	114.305	5.5563	234.928	12.9265	448.003	24.6303	661.414	21.7101
2.96	18.3173	0.28775	113.195	5.62013	232.483	12.9556	441.795	24.6723	655.203	21.6136
2.95	18.2212	0.27024	112.472	5.68429	230.5	12.9819	437.46	24.7122	649.933	21.5169
2.94	18.1243	0.25295	112.261	5.74876	228.778	13.0054	434.347	24.7499	645.186	21.4199
2.93	18.0269	0.23594	112.045	5.81349	227.25	13.0259	431.968	24.7856	640.78	21.3227
2.92	17.9293	0.2193	111.824	5.87846	225.883	13.0434	429.975	24.8191	636.628	21.2256
2.91	17.8317	0.20316	111.598	5.94364	224.692	13.0578	428.02	24.8504	632.68	21.1287
2.9	17.7342	0.18766	111.368	6.00899	223.648	13.069	426.105	24.8796	628.912	21.0321
2.89	17.6372	0.17299	111.134	6.07448	222.693	13.0771	424.281	24.9066	625.324	20.9362
2.88	17.5408	0.1594	110.898	6.14009	221.788	13.0819	422.54	24.9314	621.913	20.8411
2.87	17.4452	0.14721	110.658	6.20578	220.923	13.0834	420.89	24.9539	618.659	20.747
2.86	17.3507	0.13679	110.417	6.27154	220.098	13.0815	419.316	24.9741	615.533	20.6542
2.85	17.2575	0.12858	110.175	6.33732	219.3	13.0763	417.78	24.992	612.502	20.5628
2.84	17.1658	0.12302	109.931	6.4031	218.51	13.0677	416.278	25.0075	609.541	20.4731
2.83	17.0758	0.12046	109.688	6.46886	217.725	13.0558	414.82	25.0205	606.627	20.3852
2.82	16.9878	0.12108	109.443	6.53456	216.949	13.0404	413.397	25.0311	603.741	20.2992
2.81	16.9019	0.12482	109.198	6.60016	216.182	13.0217	411.995	25.0391	600.87	20.2154
2.8	16.8184	0.1314	108.95	6.66564	215.423	12.9995	410.607	25.0446	598.009	20.1336
2.79	16.7375	0.1404	108.701	6.73094	214.671	12.974	409.227	25.0473	595.156	20.0539
2.78	16.6595	0.15138	108.448	6.79602	213.924	12.9452	407.847	25.0474	592.306	19.9764
2.77	16.5845	0.16392	108.189	6.86085	213.18	12.9131	406.465	25.0447	589.455	19.901
2.76	16.5127	0.1777	107.924	6.92537	212.436	12.8779	405.08	25.0391	586.601	19.8276
2.75	16.4445	0.19246	107.649	6.98954	211.69	12.8396	403.691	25.0307	583.741	19.7562
2.74	16.38	0.20797	107.366	7.0533	210.94	12.7984	402.294	25.0194	580.871	19.6866
2.73	16.3192	0.22428	107.071	7.11661	210.26	12.7545	401.015	25.005	578.205	19.6188
2.72	16.2624	0.24127	106.767	7.17941	209.606	12.7078	399.792	24.9877	575.564	19.5526
2.71	16.2098	0.25889	106.453	7.24165	208.968	12.6585	398.615	24.9673	572.949	19.488
2.7	16.1617	0.27708	106.129	7.30328	208.344	12.6068	397.479	24.9438	570.359	19.4246
2.69	16.1182	0.29582	105.799	7.36423	207.73	12.5526	396.368	24.9172	567.792	19.3625
2.68	16.0796	0.31508	105.464	7.42446	207.125	12.4962	395.272	24.8875	565.248	19.3014
2.67	16.0459	0.33503	105.126	7.48393	206.527	12.4375	394.181	24.8547	562.725	19.2412
2.66	16.0155	0.35232	104.786	7.54259	205.935	12.3765	393.088	24.8187	560.223	19.1817
2.65	15.9882	0.36701	104.446	7.60043	205.348	12.3135	391.992	24.7795	557.74	19.1228
2.64	15.9633	0.37952	104.105	7.65742	204.764	12.2484	390.893	24.7372	555.274	19.0642
2.63	15.9411	0.38971	103.766	7.71352	204.181	12.1812	389.793	24.6918	552.824	19.0058
2.62	15.9205	0.39874	103.429	7.76871	203.599	12.112	388.693	24.6432	550.39	18.9475
2.61	15.9015	0.40647	103.094	7.82297	203.015	12.0409	387.597	24.5915	547.969	18.889
2.6	15.8834	0.4151	102.763	7.87628	202.43	11.9679	386.505	24.5368	545.561	18.8302
2.59	15.8663	0.42471	102.434	7.9286	201.842	11.893	385.42	24.4791	543.164	18.771
2.58	15.8493	0.43615	102.109	7.97991	201.25	11.8162	384.343	24.4184	540.778	18.7113
2.57	15.8325	0.44959	101.787	8.03019	200.654	11.7377	383.275	24.355	538.403	18.6508
2.56	15.8155	0.46528	101.466	8.07941	200.053	11.6573	382.214	24.2889	536.038	18.5896
2.55	15.7977	0.48193	101.148	8.12753	199.448	11.5753	381.158	24.2201	533.681	18.5274
2.54	15.7791	0.49958	100.83	8.17453	198.839	11.4915	380.105	24.1487	531.334	18.4642
2.53	15.7598	0.51817	100.512	8.22037	198.227	11.4061	379.055	24.0749	528.995	18.4
2.52	15.7398	0.53704	100.193	8.26502	197.611	11.319	378.007	23.9987	526.664	18.3347
2.51	15.7187	0.55638	99.8735	8.30845	196.992	11.2303	376.961	23.9202	524.342	18.2684
2.5	15.6962	0.57675	99.5521	8.35063	196.368	11.14	375.917	23.8395	522.03	18.2009
2.49	15.6723	0.59794	99.2284	8.39152	195.74	11.0482	374.873	23.7568	519.729	18.1324
2.48	15.6473	0.61992	98.9017	8.43107	195.108	10.9549	373.831	23.672	517.439	18.0629
2.47	15.6215	0.64225	98.5712	8.46925	194.471	10.8601	372.791	23.5853	515.162	17.9923
2.46	15.5947	0.6645	98.2359	8.50603	193.831	10.7638	371.752	23.4968	512.899	17.9207
2.45	15.5669	0.68666	97.8949	8.54135	193.185	10.6662	370.715	23.4066	510.651	17.8482
2.44	15.5385	0.70848	97.5474	8.57518	192.536	10.5671	369.678	23.3147	508.419	17.7746
2.43	15.5093	0.72996	97.1925	8.60748	191.881	10.4668	368.643	23.2212	506.203	17.7001
2.42	15.4796	0.7511	96.83	8.6382	191.222	10.3652	367.607	23.1263	504.005	17.6247
2.41	15.4494	0.77124	96.4601	8.6673	190.558	10.2624	366.571	23.0301	501.823	17.5483
2.4	15.4185	0.7904	96.083	8.69473	189.887	10.1585	365.535	22.9327	499.66	17.471
2.39	15.3872	0.80856	95.6993	8.72045	189.21	10.0536	364.499	22.8342	497.513	17.3926
2.38	15.3556	0.82573	95.3101	8.74441	188.527	9.94775	363.463	22.7347	495.384	17.3132
2.37	15.3231	0.84203	94.9162	8.76656	187.837	9.84105	362.426	22.6344	493.272	17.2326
2.36	15.2897	0.85745	94.519	8.78686	187.141	9.73358	361.39	22.5333	491.177	17.1508
2.35	15.2555	0.87157	94.1198	8.80526	186.437	9.62544	360.352	22.4317	489.097	17.0677
2.34	15.2204	0.88442	93.7201	8.82172	185.726	9.51672	359.314	22.3297	487.033	16.9832
2.33	15.1847	0.89599	93.3212	8.83619	185.009	9.40751	358.274	22.2274	484.984	16.8972
2.32	15.1482	0.90631	92.9245	8.84864	184.284	9.2979	357.231	22.125	482.949	16.8096
2.31	15.1113	0.91539	92.5313	8.85902	183.553	9.18798	356.186	22.0227	480.929	16.7203
2.3	15.0739	0.92324	92.1428	8.8673	182.815	9.07783	355.136	21.9205	478.921	16.6293
2.29	15.0361	0.92988	91.7597	8.87343	182.071	8.96754	354.081	21.8187	476.926	16.5364
2.28	14.9982	0.93534	91.3824	8.87737	181.322	8.85719	353.021	21.7174	474.942	16.4417
2.27	14.9598	0.93926	91.0105	8.8791	180.567	8.74686	351.953	21.6167	472.969	16.345
2.26	14.9212	0.94168	90.6433	8.87856	179.807	8.63664	350.877	21.517	471.007	16.2462
2.25	14.8824	0.94264	90.2801	8.87571	179.043	8.5266	349.792	21.4182	469.054	16.1455
2.24	14.8435	0.94219	89.9198	8.87053	178.275	8.41681	348.698	21.3206	467.11	16.0426
2.23	14.8047	0.94038	89.5611	8.86298	177.504	8.30736	347.594	21.2244	465.174	15.9376
2.22	14.766	0.93724	89.2032	8.85259	176.729	8.19557	346.48	21.1262	463.245	15.8313
2.21	14.7276	0.93284	88.845	8.83937	175.951	8.08175	345.354	21.0266	461.323	15.7237
2.2	14.6896	0.92722	88.4863	8.82329	175.171	7.96627	344.218	20.9264	459.408	15.615
2.19	14.6518	0.92006	88.1268	8.80436	174.389	7.84947	343.07	20.8249	457.498	15.5055
2.18	14.6144	0.91143	87.7666	8.78257	173.604	7.73179	341.912	20.7217	455.594	15.3952
2.17	14.5774	0.90142	87.4062	8.75792	172.818	7.6135	340.742	20.6171	453.694	15.2844
2.16	14.5408	0.88969	87.046	8.73041	172.03	7.49478	339.561	20.5117	451.799	15.1732
2.15	14.5047	0.87636	86.6868	8.70006	171.241	7.37574	338.369	20.4058	449.908	15.0619
2.14	14.4692	0.86155	86.329	8.66687	170.452	7.25656	337.165	20.2994	448.02	14.9506
2.13	14.434	0.84573	85.9731	8.63088	169.661	7.1375	335.95	20.1925	446.136	14.8395
2.12	14.3995	0.82902	85.6193	8.59211	168.869	7.01888	334.724	20.0851	444.253	14.7287
2.11	14.3651	0.81129	85.2678	8.5506	168.077	6.90104	333.487	19.9772	442.373	14.6184
2.1	14.3312	0.79265	84.9184	8.5064	167.285	6.78417	332.238	19.869	440.494	14.5088
2.09	14.2978	0.77321	84.5707	8.45954	166.491	6.66844	330.978	19.7603	438.617	14.4
2.08	14.2647	0.75285	84.224	8.41013	165.697	6.554	329.708	19.6512	436.74	14.2921
2.07	14.232	0.73169	83.8776	8.35827	164.902	6.44098	328.426	19.5416	434.865	14.1852
2.06	14.1999	0.70986	83.531	8.30407	164.106	6.32948	327.135	19.4315	432.991	14.0794
2.05	14.168	0.68797	83.1836	8.24762	163.309	6.21954	325.833	19.3209	431.119	13.9747
2.04	14.1365	0.66608	82.8352	8.18904	162.512	6.1112	324.522	19.2099	429.248	13.8712
2.03	14.1055	0.64441	82.4856	8.12842	161.713	6.00447	323.201	19.0984	427.38	13.7688
2.02	14.0749	0.62316	82.1351	8.06585	160.914	5.8994	321.871	18.9866	425.513	13.6674
2.01	14.0448	0.60237	81.784	8.00143	160.113	5.79609	320.532	18.8742	423.649	13.5669
2	14.0143	0.58235	81.4324	7.93526	159.312	5.6946	319.185	18.7613	421.787	13.4672
1.99	13.9833	0.56301	81.0801	7.86743	158.51	5.59496	317.83	18.6479	419.927	13.3682
1.98	13.9518	0.54435	80.727	7.79804	157.706	5.49721	316.467	18.5339	418.068	13.2696
1.97	13.9201	0.52629	80.373	7.7272	156.902	5.40137	315.098	18.4194	416.212	13.1715
1.96	13.8876	0.50941	80.017	7.65499	156.098	5.30753	313.723	18.3045	414.357	13.0736
1.95	13.8542	0.49381	79.6579	7.58153	155.292	5.21574	312.342	18.1892	412.504	12.976
1.94	13.8199	0.47905	79.2939	7.50691	154.486	5.12608	310.956	18.0739	410.651	12.8786
1.93	13.7846	0.46535	78.9238	7.43123	153.68	5.03859	309.566	17.9585	408.8	12.7814
1.92	13.7483	0.45275	78.5465	7.35458	152.874	4.95326	308.172	17.8433	406.948	12.6844
1.91	13.7112	0.44132	78.1616	7.27705	152.067	4.87006	306.775	17.7283	405.097	12.5875
1.9	13.6737	0.43101	77.7684	7.19875	151.26	4.78894	305.375	17.6136	403.244	12.4908
1.89	13.6356	0.42155	77.3668	7.11976	150.454	4.70987	303.973	17.4989	401.39	12.3943
1.88	13.5972	0.41307	76.9572	7.04016	149.647	4.6328	302.569	17.3842	399.533	12.2982
1.87	13.5584	0.40581	76.5406	6.96006	148.841	4.55771	301.164	17.2696	397.672	12.2025
1.86	13.5195	0.39991	76.1181	6.87953	148.036	4.48457	299.758	17.155	395.808	12.1074
1.85	13.4806	0.39544	75.6906	6.79864	147.231	4.41333	298.351	17.0404	393.938	12.0129
1.84	13.4407	0.39309	75.2589	6.71749	146.427	4.34396	296.944	16.9258	392.063	11.9193
1.83	13.3998	0.39244	74.8239	6.63614	145.623	4.27641	295.538	16.8112	390.182	11.8266
1.82	13.3579	0.39344	74.3863	6.55465	144.82	4.21067	294.131	16.6963	388.294	11.7349
1.81	13.3152	0.396	73.9473	6.47309	144.017	4.14672	292.726	16.5813	386.399	11.6443
1.8	13.2719	0.4001	73.5076	6.3915	143.216	4.08454	291.321	16.4661	384.498	11.5551
1.79	13.228	0.40576	73.0681	6.30993	142.415	4.02411	289.917	16.3504	382.588	11.4671
1.78	13.1823	0.41104	72.6295	6.22844	141.615	3.96541	288.514	16.2344	380.67	11.3806
1.77	13.135	0.41599	72.1919	6.14705	140.817	3.90842	287.112	16.118	378.745	11.2955
1.76	13.0864	0.42065	71.7555	6.0658	140.02	3.85313	285.71	16.001	376.81	11.2119
1.75	13.0356	0.42345	71.3202	5.98473	139.224	3.79954	284.308	15.8834	374.868	11.1297
1.74	12.9828	0.42446	70.8859	5.90385	138.43	3.74761	282.906	15.7652	372.916	11.0491
1.73	12.9284	0.4238	70.4526	5.8232	137.638	3.69734	281.504	15.6464	370.956	10.9699
1.72	12.872	0.42151	70.0204	5.7428	136.849	3.6487	280.102	15.527	368.986	10.8921
1.71	12.8138	0.41771	69.5895	5.66266	136.063	3.60169	278.699	15.407	367.008	10.8158
1.7	12.754	0.41253	69.1605	5.58282	135.279	3.55629	277.295	15.2864	365.02	10.7409
1.69	12.6924	0.40649	68.7336	5.50327	134.499	3.51251	275.89	15.1653	363.023	10.6675
1.68	12.6292	0.39971	68.309	5.42404	133.722	3.47034	274.484	15.0436	361.016	10.5954
1.67	12.5643	0.3919	67.886	5.34514	132.949	3.42978	273.077	14.9214	359	10.5248
1.66	12.498	0.38318	67.4642	5.26658	132.18	3.39085	271.669	14.7988	356.974	10.4556
1.65	12.4306	0.37371	67.0423	5.18837	131.416	3.35355	270.26	14.6757	354.938	10.3877
1.64	12.3618	0.36318	66.6194	5.11054	130.656	3.31789	268.848	14.5523	352.893	10.3211
1.63	12.2921	0.35175	66.1945	5.0331	129.901	3.28389	267.435	14.4284	350.837	10.2558
1.62	12.2216	0.33957	65.7668	4.95604	129.151	3.25155	266.02	14.3042	348.773	10.1917
1.61	12.1505	0.32682	65.3358	4.87939	128.406	3.22088	264.603	14.1797	346.698	10.1287
1.6	12.079	0.31371	64.9008	4.80316	127.667	3.19189	263.183	14.0549	344.614	10.0668
1.59	12.0071	0.30006	64.4613	4.72735	126.933	3.1646	261.759	13.9297	342.521	10.0058
1.58	11.935	0.28614	64.0166	4.65197	126.204	3.13899	260.333	13.8044	340.418	9.94554
1.57	11.8629	0.27228	63.5659	4.57703	125.48	3.11507	258.903	13.6788	338.306	9.88597
1.56	11.7907	0.25847	63.1085	4.50253	124.761	3.09281	257.469	13.553	336.185	9.82689
1.55	11.7187	0.24522	62.6436	4.42847	124.047	3.07219	256.03	13.427	334.055	9.76808
1.54	11.647	0.23316	62.1708	4.35485	123.338	3.05317	254.588	13.3009	331.916	9.70937
1.53	11.5757	0.22307	61.69	4.28167	122.633	3.03571	253.14	13.1747	329.769	9.65054
1.52	11.505	0.21572	61.2015	4.20892	121.933	3.01977	251.687	13.0484	327.615	9.59138
1.51	11.4346	0.21182	60.7061	4.13659	121.237	3.00529	250.229	12.922	325.453	9.53168
1.5	11.3649	0.21182	60.2045	4.06466	120.544	2.9922	248.765	12.7956	323.285	9.47124
1.49	11.296	0.21594	59.6977	3.9931	119.854	2.98044	247.295	12.6692	321.111	9.40985
1.48	11.2281	0.22419	59.1869	3.92189	119.167	2.96992	245.818	12.5428	318.933	9.34734
1.47	11.1611	0.23612	58.6729	3.85106	118.483	2.96057	244.336	12.4165	316.75	9.28354
1.46	11.0946	0.25199	58.157	3.78064	117.8	2.95229	242.846	12.2903	314.562	9.21832
1.45	11.0289	0.27114	57.6396	3.71066	117.118	2.94501	241.349	12.1643	312.372	9.15158
1.44	10.9634	0.29334	57.1209	3.64116	116.438	2.93862	239.846	12.0385	310.178	9.08328
1.43	10.8978	0.31726	56.6006	3.57217	115.758	2.93304	238.334	11.9129	307.981	9.0134
1.42	10.8324	0.34206	56.0782	3.50371	115.077	2.92818	236.815	11.7875	305.781	8.942
1.41	10.767	0.36754	55.5526	3.43583	114.397	2.92395	235.288	11.6625	303.578	8.86919
1.4	10.7018	0.39313	55.0233	3.36855	113.715	2.92027	233.753	11.5378	301.373	8.7951
1.39	10.6362	0.41788	54.4895	3.3019	113.032	2.91706	232.21	11.4136	299.166	8.71991
1.38	10.5705	0.44168	53.9511	3.23591	112.347	2.91425	230.658	11.2897	296.955	8.64383
1.37	10.5043	0.46432	53.4083	3.17062	111.659	2.91175	229.097	11.1662	294.743	8.56709
1.36	10.4378	0.48578	52.8618	3.10605	110.969	2.90949	227.528	11.0432	292.527	8.48991
1.35	10.3714	0.50605	52.3126	3.04224	110.276	2.90741	225.949	10.9205	290.309	8.41255
1.34	10.3048	0.52465	51.7617	2.97923	109.579	2.90543	224.361	10.7983	288.087	8.33527
1.33	10.2381	0.54162	51.2101	2.91705	108.878	2.90349	222.763	10.6766	285.863	8.25832
1.32	10.171	0.55698	50.659	2.85575	108.173	2.90151	221.156	10.5553	283.637	8.18193
1.31	10.1036	0.5705	50.1091	2.79536	107.464	2.89943	219.54	10.4344	281.408	8.10634
1.3	10.0362	0.58223	49.5611	2.73594	106.75	2.89718	217.915	10.314	279.176	8.03175
1.29	9.9691	0.59223	49.0156	2.67752	106.031	2.8947	216.281	10.1939	276.943	7.95833
1.28	9.90255	0.60057	48.4732	2.62017	105.306	2.89192	214.637	10.0743	274.709	7.88625
1.27	9.83688	0.60736	47.9349	2.56391	104.575	2.8888	212.984	9.95506	272.473	7.81562
1.26	9.7709	0.61234	47.4014	2.5088	103.839	2.88531	211.321	9.8362	270.237	7.74653
1.25	9.70473	0.61573	46.8731	2.45488	103.096	2.88144	209.65	9.71773	268	7.67902
1.24	9.63821	0.61818	46.3499	2.4022	102.346	2.87721	207.968	9.59963	265.763	7.61311
1.23	9.57086	0.6194	45.8318	2.35081	101.59	2.87265	206.278	9.48192	263.527	7.54882
1.22	9.50242	0.6187	45.3187	2.30075	100.827	2.8678	204.579	9.3646	261.292	7.48611
1.21	9.43314	0.61603	44.8105	2.25207	100.057	2.8627	202.87	9.24771	259.058	7.42496
1.2	9.36304	0.61128	44.3069	2.20482	99.2806	2.85737	201.152	9.13124	256.825	7.36533
1.19	9.29207	0.60488	43.8078	2.15903	98.4967	2.85186	199.426	9.01521	254.594	7.30714
1.18	9.21977	0.59646	43.3123	2.11475	97.7059	2.84619	197.691	8.89961	252.365	7.25034
1.17	9.14625	0.58577	42.8203	2.07203	96.9083	2.84039	195.948	8.78444	250.138	7.19482
1.16	9.0706	0.57427	42.3315	2.0309	96.104	2.83449	194.197	8.66968	247.913	7.14049
1.15	8.99307	0.56202	41.8451	1.9914	95.2932	2.8285	192.438	8.55532	245.691	7.08724
1.14	8.91343	0.54891	41.3609	1.95357	94.4762	2.82243	190.673	8.44135	243.472	7.03495
1.13	8.83193	0.53501	40.8782	1.91744	93.6532	2.81629	188.902	8.32778	241.255	6.98348
1.12	8.74865	0.52022	40.3969	1.88303	92.8246	2.81009	187.124	8.21459	239.041	6.93272
1.11	8.6637	0.50486	39.9172	1.85039	91.9908	2.80383	185.341	8.10178	236.831	6.88252
1.1	8.57699	0.48865	39.4396	1.81953	91.152	2.7975	183.553	7.98933	234.623	6.83275
1.09	8.48859	0.47147	38.9651	1.7905	90.3087	2.79108	181.76	7.87722	232.419	6.7833
1.08	8.39862	0.45367	38.4947	1.7633	89.4612	2.78456	179.963	7.76545	230.217	6.73406
1.07	8.30732	0.43536	38.0291	1.73798	88.6099	2.77793	178.162	7.65403	228.018	6.6849
1.06	8.21477	0.41646	37.569	1.71453	87.7552	2.77117	176.357	7.54296	225.822	6.63574
1.05	8.12125	0.39713	37.1151	1.69299	86.8975	2.76426	174.549	7.43232	223.628	6.58647
1.04	8.02699	0.37751	36.668	1.67337	86.0372	2.75717	172.738	7.32216	221.436	6.53701
1.03	7.93211	0.35803	36.2281	1.65566	85.1746	2.7499	170.925	7.21251	219.247	6.4873
1.02	7.83665	0.33873	35.7954	1.63989	84.3103	2.7424	169.11	7.10341	217.059	6.4373
1.01	7.74087	0.3198	35.3702	1.62605	83.4445	2.73463	167.294	6.99489	214.874	6.38698
1	7.6449	0.30174	34.9521	1.61414	82.5778	2.72655	165.478	6.88701	212.689	6.33638
0.99	7.54901	0.28483	34.5411	1.60417	81.7103	2.71812	163.661	6.77978	210.506	6.28551
0.98	7.45348	0.26941	34.1368	1.59615	80.8425	2.70931	161.844	6.67322	208.324	6.23441
0.97	7.35859	0.25585	33.7388	1.59005	79.9746	2.70012	160.028	6.56736	206.143	6.18313
0.96	7.26436	0.24426	33.3466	1.58589	79.1068	2.69054	158.213	6.46223	203.963	6.13169
0.95	7.1711	0.23499	32.9594	1.58365	78.2393	2.68054	156.399	6.35792	201.783	6.08013
0.94	7.07906	0.2284	32.5766	1.58332	77.3722	2.6701	154.587	6.25457	199.603	6.02847
0.93	6.98855	0.22477	32.1976	1.58491	76.5059	2.65921	152.776	6.15231	197.424	5.97676
0.92	6.8994	0.22472	31.822	1.58841	75.6403	2.64791	150.967	6.05129	195.244	5.92503
0.91	6.81149	0.22795	31.4491	1.59381	74.7757	2.63627	149.16	5.95153	193.064	5.87331
0.9	6.72496	0.23452	31.0785	1.60109	73.9121	2.62444	147.355	5.85308	190.883	5.82163
0.89	6.63984	0.24463	30.71	1.61026	73.0496	2.61254	145.551	5.75597	188.7	5.77001
0.88	6.55644	0.258	30.3437	1.62128	72.1884	2.60065	143.749	5.6602	186.517	5.71845
0.87	6.47483	0.27389	29.9798	1.63415	71.3285	2.58884	141.949	5.5658	184.331	5.66693
0.86	6.39517	0.29207	29.6186	1.64884	70.4698	2.57681	140.15	5.47268	182.144	5.61541
0.85	6.31687	0.31117	29.2601	1.66531	69.6125	2.56424	138.353	5.38093	179.955	5.56384
0.84	6.23956	0.33032	28.9048	1.68354	68.7565	2.55124	136.556	5.29061	177.763	5.51216
0.83	6.16325	0.34954	28.553	1.7035	67.9016	2.53811	134.761	5.20177	175.569	5.4603
0.82	6.08664	0.36788	28.205	1.72515	67.048	2.525	132.967	5.11446	173.372	5.40816
0.81	6.01004	0.38532	27.8611	1.74846	66.1953	2.51193	131.173	5.02866	171.172	5.35565
0.8	5.93314	0.40126	27.5215	1.77339	65.3436	2.49891	129.38	4.94419	168.969	5.30268
0.79	5.85609	0.4159	27.1866	1.79991	64.4926	2.48599	127.588	4.86115	166.764	5.24917
0.78	5.77848	0.42955	26.8559	1.82797	63.6421	2.47357	125.796	4.77981	164.556	5.19502
0.77	5.69964	0.44203	26.5288	1.85755	62.7921	2.4617	124.004	4.70053	162.345	5.14013
0.76	5.61926	0.45375	26.2046	1.88859	61.9422	2.45041	122.213	4.62406	160.132	5.08443
0.75	5.53743	0.46434	25.882	1.92105	61.0923	2.43972	120.42	4.55053	157.917	5.02781
0.74	5.45421	0.47345	25.5599	1.95342	60.2422	2.42898	118.627	4.47641	155.7	4.97145
0.73	5.36942	0.48159	25.2374	1.98598	59.3915	2.41816	116.833	4.40168	153.48	4.91532
0.72	5.28198	0.48862	24.9136	2.01903	58.5401	2.40728	115.037	4.3263	151.259	4.85914
0.71	5.19224	0.49459	24.5881	2.05286	57.6879	2.39635	113.24	4.25028	149.035	4.80247
0.7	5.10067	0.49952	24.2608	2.08774	56.8344	2.38538	111.44	4.17357	146.81	4.7448
0.69	5.00757	0.50368	23.9321	2.12382	55.9796	2.37426	109.637	4.09611	144.584	4.68558
0.68	4.91262	0.50661	23.6023	2.16117	55.1233	2.36289	107.832	4.01801	142.356	4.62432
0.67	4.81593	0.50806	23.2719	2.19979	54.2652	2.35122	106.025	3.93944	140.127	4.56081
0.66	4.71714	0.50697	22.9412	2.23931	53.4052	2.33926	104.213	3.86058	137.896	4.49497
0.65	4.61607	0.50415	22.6104	2.27832	52.5431	2.32706	102.399	3.78163	135.665	4.42646
0.64	4.51307	0.49967	22.2796	2.3169	51.6787	2.3147	100.581	3.70279	133.432	4.35483
0.63	4.40848	0.49363	21.9483	2.35521	50.8121	2.3023	98.7598	3.62422	131.199	4.2796
0.62	4.30251	0.48637	21.6154	2.39332	49.943	2.29006	96.935	3.54609	128.964	4.2002
0.61	4.19549	0.47797	21.2797	2.4312	49.0713	2.27806	95.1067	3.46881	126.729	4.11633
0.6	4.08727	0.46934	20.9392	2.46855	48.1971	2.26629	93.2744	3.39297	124.492	4.02801
0.59	3.97819	0.46063	20.5923	2.50525	47.3201	2.25473	91.4377	3.31906	122.255	3.93586
0.58	3.86857	0.45201	20.2375	2.54125	46.4404	2.24345	89.5962	3.24766	120.016	3.8408
0.57	3.75877	0.44368	19.8737	2.57653	45.5579	2.23257	87.7495	3.17947	117.777	3.7434
0.56	3.64869	0.4357	19.5005	2.61104	44.6726	2.22219	85.8972	3.11493	115.537	3.64336
0.55	3.53849	0.42844	19.1178	2.64467	43.7846	2.21239	84.0391	3.05414	113.296	3.54029
0.54	3.42849	0.42201	18.7263	2.67744	42.8938	2.20318	82.175	2.99709	111.054	3.43384
0.53	3.319	0.41647	18.3267	2.70962	42.0003	2.1945	80.305	2.94384	108.812	3.32431
0.52	3.21	0.41245	17.9195	2.7416	41.104	2.18637	78.4294	2.89452	106.57	3.21223
0.51	3.10166	0.40992	17.505	2.77377	40.2048	2.17882	76.5481	2.84927	104.328	3.09824
0.5	2.99387	0.4089	17.0837	2.8067	39.3028	2.17186	74.6613	2.80823	102.087	2.98376
0.49	2.88691	0.4094	16.6557	2.84114	38.3979	2.16552	72.769	2.77123	99.8475	2.87065
0.48	2.78108	0.41138	16.2215	2.87773	37.4903	2.15965	70.8712	2.7379	97.609	2.76043
0.47	2.67636	0.41494	15.7817	2.91693	36.5802	2.15378	68.9677	2.70771	95.3723	2.65382
0.46	2.57303	0.42	15.3371	2.95914	35.6676	2.14718	67.0586	2.68034	93.1374	2.55081
0.45	2.47138	0.42643	14.8896	3.00448	34.7526	2.13935	65.1445	2.65589	90.9048	2.4519
0.44	2.3713	0.43426	14.4413	3.05295	33.835	2.13	63.2262	2.63458	88.675	2.35765
0.43	2.27304	0.44336	13.9944	3.10481	32.9148	2.11903	61.3043	2.61636	86.4483	2.26836
0.42	2.1769	0.45367	13.5507	3.16056	31.9923	2.1065	59.379	2.6012	84.2254	2.18345
0.41	2.08313	0.4651	13.1119	3.22069	31.0676	2.09269	57.4499	2.5893	82.0067	2.10321
0.4	1.99173	0.47724	12.6795	3.28577	30.1411	2.07801	55.5166	2.58109	79.7931	2.02814
0.39	1.90274	0.48989	12.2546	3.35645	29.213	2.06282	53.5788	2.57747	77.5852	1.9595
0.38	1.81625	0.50329	11.8382	3.43357	28.2836	2.04718	51.6364	2.5795	75.384	1.89943
0.37	1.73252	0.51739	11.4306	3.51827	27.3535	2.03113	49.6889	2.58799	73.1904	1.84868
0.36	1.65184	0.53217	11.0313	3.61168	26.4218	2.01485	47.7353	2.60302	71.0056	1.80673
0.35	1.57433	0.54747	10.6403	3.70834	25.4875	1.99888	45.7749	2.62459	68.8307	1.77194
0.34	1.50025	0.56331	10.2571	3.80443	24.5496	1.98362	43.8072	2.65308	66.6671	1.74385
0.33	1.42965	0.57958	9.88117	3.9001	23.6078	1.969	41.8319	2.68778	64.516	1.72213
0.32	1.36214	0.59589	9.51175	3.99547	22.6632	1.95475	39.8488	2.72723	62.3788	1.70589
0.31	1.298	0.61226	9.14809	4.0907	21.7184	1.93967	37.858	2.77149	60.2568	1.69356
0.3	1.23656	0.62853	8.78955	4.18608	20.7763	1.92308	35.8617	2.8224	58.1515	1.68371
0.29	1.17804	0.64467	8.43577	4.2819	19.8398	1.90529	33.8641	2.88078	56.0646	1.67525
0.28	1.12224	0.66082	8.08688	4.37767	18.9093	1.88724	31.8698	2.94145	53.9975	1.6676
0.27	1.06941	0.67694	7.74335	4.47259	17.9867	1.86982	29.883	3.00941	51.9521	1.65906
0.26	1.01975	0.69303	7.40593	4.56601	17.0737	1.85398	27.9088	3.08201	49.9299	1.64653
0.25	0.97301	0.7087	7.07546	4.65774	16.172	1.84037	25.947	3.15689	47.9328	1.62891
0.24	0.92909	0.72364	6.75294	4.74759	15.269	1.82972	23.9841	3.23388	45.9318	1.60646
0.23	0.88795	0.7376	6.43944	4.83494	14.365	1.82288	22.0199	3.30952	43.9296	1.5797
0.22	0.8496	0.75084	6.13612	4.91925	13.4606	1.82062	20.0533	3.38138	41.9291	1.54903
0.21	0.81394	0.76306	5.84401	5	12.5565	1.82249	18.0838	3.45382	39.9328	1.51422
0.2	0.78013	0.77471	5.56388	5.077	11.6539	1.82819	16.1118	3.53352	37.9441	1.47842
0.19	0.74831	0.78573	5.29609	5.15148	10.7531	1.83739	14.1365	3.62073	35.9676	1.44466
0.18	0.71848	0.79598	5.04063	5.22376	9.85444	1.84955	12.1547	3.71279	34.0084	1.41427
0.17	0.69059	0.80572	4.79732	5.29405	8.95869	1.86594	10.1708	3.8137	32.0722	1.38815
0.16	0.66428	0.81448	4.5657	5.36258	8.06677	1.88919	8.19271	3.93022	30.1642	1.36534
0.15	0.63914	0.82175	4.3451	5.43025	7.17769	1.91953	6.2242	4.05904	28.2886	1.34456
0.14	0.61507	0.82777	4.13486	5.49852	6.29292	1.95923	4.26323	4.18321	26.4483	1.32468
0.13	0.59217	0.83248	3.93441	5.56895	5.41463	2.0103	2.29921	4.30857	24.645	1.30156
0.12	0.57053	0.83584	3.74336	5.64254	4.54798	2.08627	0.33555	4.44012	22.8798	1.26794
0.11	0.54988	0.8384	3.56148	5.71999	3.69378	2.18675	-1.61945	4.58865	21.1607	1.2245
0.1	0.53016	0.84003	3.38861	5.8015	2.84525	2.29716	-3.55195	4.76215	19.4972	1.17567
0.09	0.51145	0.84069	3.22449	5.88602	2.01704	2.42774	-5.50465	4.91962	17.8969	1.12993
0.08	0.4938	0.84037	3.06883	5.97077	1.21484	2.57427	-7.49523	5.0084	16.366	1.09009
0.07	0.47731	0.83905	2.92143	6.05282	0.42521	2.66707	-9.44782	5.0807	14.9071	1.05507
0.06	0.46186	0.837	2.78206	6.13073	-0.34043	2.64648	-11.3394	5.17266	13.5199	1.02028
0.05	0.44752	0.83421	2.65058	6.20411	-1.05496	2.6724	-13.0895	5.33802	12.2021	0.98252
0.04	0.4338	0.83022	2.52688	6.27409	-1.45042	3.10192	-14.5552	5.55789	10.9495	0.93769
0.03	0.4202	0.8259	2.41551	6.34307	-1.44099	3.3667	-15.5727	5.84555	9.76676	0.88297
0.02	0.40692	0.82134	2.31964	6.41288	-1.45676	3.75969	-15.8605	6.58514	8.65758	0.81802
0.01	0.394	0.81658	2.24119	6.4834	-1.61272	4.13719	-16.0321	8.11024	7.62658	0.74254
0	0.38129	0.8119	2.18079	6.55457	-1.6345	4.17038	-17.1623	9.35528	6.68191	0.65094

## Sheet: Fig. 3f
	Bending rigidity (mN mm2)
Magnetic field (mT)	Average	Standard deviation
0	0.68372	0.12385
70	4.79974	1.23351
140	8.92144	0.57397
210	15.2576	2.26398
280	20.0118	2.63578
