# Supplementary material for: Vector-stimuli-responsive magnetorheological fibrous materials
Source: Nature. 2025 Nov 5;647(8089):375–82. doi: 10.1038/s41586-025-09706-4 (PMC12611776; doi:10.1038/s41586-025-09706-4)
Supplement: Supplementary file 11 — Source Data Fig. 4 [file 41586_2025_9706_MOESM11_ESM.xlsx]

## Sheet: Fig.4b
	Single yarn		Plain-weave fabric		Twill-weave fabric		Satin-weave fabric
	Moment density (N m kg-1 )		Moment density (N m kg-1 )		Moment density (N m kg-1 )		Moment density (N m kg-1 )
Magnetic field (mT)	Average	Standard deviation	Average	Standard deviation	Average	Standard deviation	Average	Standard deviation
70	0.30531	0.01517	0.28436	0.05242	0.22569	0.0119	0.27232	0.01504
140	1.58751	0.197	1.49572	0.12526	1.53687	0.0844	1.7845	0.05811
210	3.76547	0.21277	3.12441	0.28044	3.38597	0.19855	3.85002	0.13359
280	6.21947	0.7708	4.78693	0.45392	5.35844	0.47283	5.83657	0.40198
300	7.03081	0.65729	5.28414	0.52525	5.74292	0.72046	6.40891	0.40202

## Sheet: Fig. 4c
	Single yarn		Plain-weave fabric		Twill-weave fabric		Satin-weave fabric
	Bending rigidity (mN mm2)		Bending rigidity (mN mm2)		Bending rigidity (mN mm2)		Bending rigidity (mN mm2)
Magnetic field (mT)	Average	Standard deviation	Average	Standard deviation	Average	Standard deviation	Average	Standard deviation
0	0.68372	0.12385	0.91588	0.06058	0.98241	0.07152	1.28457	0.25791
70	4.79974	1.23351	5.17765	0.44637	4.69833	0.83176	7.78091	1.86837
140	8.92144	0.57397	9.0363	1.27855	9.90016	0.95481	13.6457	1.3957
210	15.2576	2.26398	15.5658	0.77652	15.7392	0.82656	21.2397	0.4519
280	20.0118	2.63578	19.9466	0.15405	20.3425	0.858	26.2968	0.50909

## Sheet: Fig. 4g
	250 Yanrs cm-2		500 Yanrs cm-2
	Shear force (mN)		Shear force (mN)
Magnetic field (mT)	Average	Standard deviation	Average	Standard deviation
0	0	0	0	0
70	2.77333	0.16166	8.54133	0.64002
140	15.5867	0.44959	32.2667	0.36295
210	34.9067	0.88484	71.2533	0.26026
280	56.6	0.4996	110	0.84664

## Sheet: Fig. 4h
	250 Yanrs cm-2		500 Yanrs cm-2
	E (kPa)		E (kPa)
Magnetic field (mT)	Average	Standard deviation	Average	Standard deviation
0	0.44532	0.07677	1.00857	0.24155
70	1.61199	0.273	3.91996	0.63555
140	4.29823	0.25183	10.7621	0.9696
210	6.58549	0.71214	17.6254	1.14265
280	8.29211	0.51387	22.4747	0.32095

## Sheet: Fig. 4i
Plain-weave MR fabric				Cut-pile MR fabric
Time (s)	Max force (mN)	Time (s)	Min force (mN)	Time (s)	Max pressure (Pa)	Time (s)	Min Pressure (Pa)
0.517	34.8419	0	0.21573	0.521	2831.47	0.001	-37.4939
1.555	34.3991	1.036	-0.11865	1.561	2842.12	1.041	19.6205
2.593	34.6269	2.074	-0.56521	2.601	2843.81	2.081	42.1316
3.631	33.8547	3.112	-0.28137	3.641	2840.11	3.121	65.3127
4.669	34.1537	4.15	-0.27061	4.681	2835.18	4.161	71.7152
5.709	33.3971	5.189	-0.84489	5.721	2831.6	5.201	85.3694
6.749	34.063	6.229	-0.24447	6.761	2829.36	6.241	66.9447
7.789	33.9844	7.269	-0.73649	7.801	2822.49	7.281	68.7562
8.829	33.6655	8.309	-0.20415	8.841	2815.75	8.321	72.1546
9.868	34.0249	9.349	-0.70805	9.881	2815.36	9.361	74.6819
10.906	33.5936	10.387	-0.55522	10.921	2808.68	10.401	62.3819
11.944	33.748	11.425	-0.38321	11.961	2808.13	11.441	59.7155
12.982	33.7959	12.463	-0.35388	13.001	2795.02	12.481	66.2583
14.02	33.1818	13.501	-0.24636	14.041	2793.9	13.521	57.6989
15.058	33.692	14.539	-0.20261	15.081	2791.79	14.561	57.1915
16.096	33.5526	15.577	0.15157	16.121	2784.67	15.601	44.6783
17.134	33.7123	16.615	-0.40272	17.161	2781.12	16.641	48.8261
18.174	33.842	17.654	0.03235	18.201	2775.36	17.681	49.5772
19.214	33.6403	18.694	-0.37957	19.241	2770.02	18.721	51.7313
20.254	33.5712	19.734	-0.12128	20.281	2766.79	19.761	42.0134
21.294	33.4373	20.774	-0.20394	21.323	2763.94	20.802	34.2965
22.334	34.0163	21.814	-0.18598	22.365	2752.96	21.844	31.0787
23.373	33.4931	22.854	0.00654	23.406	2753.05	22.886	25.2234
24.411	33.9145	23.892	0.00892	24.446	2751.57	23.926	25.9052
25.449	33.6783	24.93	0.08533	25.487	2752.72	24.966	24.4349
26.487	33.5572	25.968	0.2657	26.527	2745.77	26.007	31.3008
27.525	33.6489	27.006	0.33257	27.567	2748.21	27.047	27.5332
28.563	33.9867	28.044	0.1149	28.607	2747.85	28.087	38.5156
29.601	33.944	29.082	-0.21087	29.647	2750.92	29.127	28.8517
30.641	34.0262	30.121	0.38025	30.687	2748.5	30.167	26.9963
31.681	33.7392	31.161	0.08182	31.727	2744.44	31.207	35.7555
32.721	33.9204	32.201	0.36323	32.767	2744.19	32.247	32.4197
33.761	34.2895	33.241	-0.09673	33.807	2748.13	33.287	28.4389
34.801	34.0807	34.281	0.17228	34.847	2743.52	34.327	30.0641
35.841	34.2916	35.321	0.30819	35.887	2742.84	35.367	36.1389
36.88	33.6914	36.361	0.39749	36.927	2742.05	36.407	32.8325
37.918	33.9045	37.399	0.33789	37.967	2746.85	37.447	37.0648
38.956	33.8194	38.437	0.23681	39.007	2742.95	38.487	36.6962
39.994	34.3962	39.475	-0.06883	40.047	2741.2	39.527	33.4137
41.032	34.655	40.513	-0.07145	41.087	2740.79	40.567	35.6794
42.07	34.2281	41.551	0.29693	42.127	2742.36	41.607	36.9239
43.11	34.0336	42.59	0.44632	43.166	2746.36	42.647	32.4787
44.15	34.0013	43.63	0.21435	44.207	2739.44	43.687	36.0236
45.19	34.5418	44.67	-0.03704	45.247	2738.62	44.727	39.0725
46.23	34.0211	45.71	0.0444	46.287	2740.19	45.767	34.9503
47.27	33.9832	46.75	0.02213	47.327	2738.69	46.807	26.2534
48.31	34.0406	47.79	0.65527	48.367	2737.34	47.847	31.9149
49.349	33.7422	48.83	0.08153	49.407	2735.98	48.887	29.955
50.387	34.0883	49.868	0.00214	50.447	2735.14	49.927	34.2547
51.425	34.26	50.906	0.02921	51.487	2736.52	50.967	26.0809
52.463	33.8293	51.944	0.28635	52.527	2737.34	52.007	31.6337
53.501	34.0067	52.982	-0.08426	53.567	2735.74	53.047	35.4157
54.539	33.6597	54.02	0.36326	54.607	2733.5	54.087	32.3355
55.579	34.2413	55.059	-0.11916	55.647	2734.18	55.127	28.184
56.619	33.898	56.099	0.20619	56.687	2735.22	56.167	30.4639
57.659	34.3209	57.139	0.22492	57.727	2729.78	57.207	19.7972
58.699	33.6552	58.179	0.50723	58.767	2731.69	58.247	27.7232
59.739	34.2835	59.219	-0.35523	59.807	2729.37	59.287	23.2312
60.779	34.7875	60.259	0.16955	60.847	2733.13	60.327	31.7087
61.819	34.0224	61.299	0.04786	61.887	2730.9	61.367	27.0318
62.858	34.0359	62.339	0.17828	62.927	2729.58	62.407	29.104
63.896	33.9477	63.377	0.18306	63.967	2729.83	63.447	28.0839
64.934	34.4571	64.415	0.21514	65.007	2729.16	64.487	31.5113
65.972	34.1499	65.453	0.0796	66.047	2730.22	65.527	30.4096
67.01	34.3813	66.491	0.12777	67.087	2725.73	66.567	27.2522
68.048	34.2904	67.529	0.21123	68.127	2727.97	67.607	23.2976
69.088	34.0628	68.568	0.23557	69.167	2727.03	68.647	28.2607
70.128	34.1663	69.608	0.36422	70.207	2724.46	69.687	21.8566
71.168	34.0539	70.648	0.08779	71.247	2721.2	70.727	27.6465
72.208	34.4225	71.688	0.20821	72.287	2721.41	71.767	27.7706
73.248	34.0524	72.728	0.02894	73.327	2721.14	72.807	27.724
74.287	34.194	73.768	0.64622	74.367	2723.46	73.847	30.391
75.325	34.0718	74.787	0.14519	75.407	2718.38	74.887	26.58
76.363	34.0181	75.844	0.29933	76.447	2717.76	75.927	27.4677
77.401	35.0779	76.882	-0.03814	77.487	2718.93	76.967	29.3527
78.439	33.7625	77.92	-0.10405	78.528	2721.32	78.007	20.1011
79.477	34.249	78.958	0.18611	79.57	2718.41	79.049	22.1588
80.517	34.1869	79.997	0.03379	80.612	2715.56	80.091	23.9641
81.557	34.0006	81.037	0.31454	81.654	2719.58	81.133	20.0625
82.597	33.936	82.077	0.20644	82.696	2717.82	82.175	17.094
83.637	34.4218	83.117	-0.01491	83.738	2716.76	83.217	21.3934
84.676	34.2404	84.157	-0.00846	84.778	2717.1	84.258	22.3903
85.714	33.7454	85.195	0.4393	85.818	2714.39	85.298	21.0275
86.752	34.2227	86.233	0.30865	86.858	2711.66	86.338	21.9664
87.79	34.0761	87.271	0.49927	87.898	2710.49	87.378	22.518
88.828	34.2375	88.309	0.13116	88.938	2713.77	88.418	19.6401
89.866	34.2985	89.347	0.30116	89.978	2711.72	89.458	9.27467
90.904	34.2883	90.385	-0.12548	91.018	2712.6	90.498	13.4199
91.942	34.0184	91.423	0.19044	92.058	2707.98	91.538	16.6657
92.982	34.4808	92.462	0.5798	93.098	2710.09	92.578	20.8849
94.022	33.8679	93.502	0.41341	94.138	2711.03	93.618	12.995
95.062	34.2808	94.542	0.18514	95.178	2705.32	94.658	17.359
96.102	34.0937	95.582	0.31212	96.218	2706.43	95.698	11.7738
97.142	34.3802	96.622	0.11639	97.258	2707.46	96.738	10.4383
98.182	33.9802	97.662	0.67002	98.298	2708.46	97.778	4.86843
99.222	34.0874	98.702	-0.04986	99.338	2703.25	98.818	8.48295
100.262	34.2468	99.742	0.33771	100.379	2704.49	99.858	9.42718
101.302	34.4138	100.782	0.05544	101.419	2706.71	100.899	13.3498
102.341	34.172	101.822	0.29708	102.459	2704.86	101.939	17.9411
103.379	34.0998	102.86	0.6465	103.499	2702.08	102.979	10.669
104.417	33.8299	103.898	0.4026	104.539	2704.11	104.019	10.9552
105.455	34.3973	104.936	0.26719	105.579	2703.79	105.059	12.0713
106.493	34.0831	105.974	0.17588	106.619	2700.13	106.099	10.9097
107.531	34.6619	107.012	0.18376	107.659	2699.84	107.139	11.8366
108.569	34.0157	108.05	0.4775	108.699	2698.79	108.179	4.90608
109.609	34.0994	109.089	0.43985	109.739	2701.79	109.219	3.13002
110.649	34.3057	110.129	0.30183	110.78	2699.11	110.259	4.6779
111.689	34.4259	111.169	-0.0187	111.822	2698.26	111.301	10.2923
112.729	34.531	112.209	-0.0889	112.864	2699.1	112.343	8.83137
113.769	33.8835	113.249	0.75048	113.906	2698.07	113.385	12.4467
114.808	34.1585	114.289	0.26566	114.946	2694.16	114.426	14.2038
115.846	34.1684	115.327	0.89461	115.986	2695.03	115.466	12.0731
116.884	34.7591	116.364	0.20881	117.026	2696.32	116.506	10.5114
117.922	34.1873	117.403	0.17329	118.066	2694.66	117.546	9.40969
118.96	34.4824	118.44	0.74694	119.106	2693.21	118.586	10.2169
119.998	34.4743	119.479	0.2601	120.146	2690.64	119.626	8.7269
121.036	34.2132	120.517	0.64647	121.186	2696.08	120.666	19.5178
122.074	34.3193	121.555	0.14639	122.226	2693.39	121.706	13.5183
123.114	34.1354	122.594	0.31796	123.266	2689.97	122.746	13.0822
124.154	34.2971	123.634	0.31679	124.306	2690.56	123.786	15.9141
125.194	34.3351	124.674	0.23121	125.346	2692.36	124.826	12.2613
126.234	34.0234	125.714	0.40719	126.386	2688.61	125.866	12.0696
127.274	34.79	126.754	0.10549	127.426	2688.55	126.906	12.1845
128.314	33.9184	127.794	0.34095	128.466	2688.4	127.946	14.7195
129.354	34.0759	128.834	0.73913	129.506	2691.65	128.986	8.0397
130.394	33.8609	129.874	0.90819	130.546	2689.63	130.026	8.74422
131.434	34.2343	130.894	-0.01876	131.586	2685.97	131.066	11.3923
132.474	34.1861	131.954	0.13969	132.626	2689.08	132.106	11.9597
133.513	34.4351	132.994	0.47932	133.666	2688.22	133.146	5.00806
134.551	33.9617	134.032	0.80632	134.705	2689.72	134.185	15.6988
135.589	33.9159	135.07	0.70678	135.745	2685.17	135.225	12.8912
136.627	34.5702	136.108	0.17227	136.785	2685.44	136.265	16.2017
137.665	34.4231	137.146	0.36182	137.825	2687.08	137.305	18.4779
138.703	33.9434	138.184	0.28851	138.865	2686.41	138.345	18.0664
139.741	34.3052	139.222	0.50107	139.905	2688.37	139.385	16.5814
140.781	34.3869	140.261	0.15038	140.945	2685.12	140.425	11.657
141.821	34.3037	141.301	0.34865	141.985	2686.25	141.465	18.3786
142.861	34.4363	142.341	0.41709	143.025	2688.19	142.505	20.6841
143.901	34.0819	143.381	0.56112	144.065	2687.38	143.545	18.8086
144.94	34.2173	144.421	0.2668	145.105	2685.59	144.585	20.8999
145.978	34.0859	145.459	0.36706	146.145	2682.39	145.625	20.4306
147.016	34.5801	146.497	0.12161	147.185	2685.35	146.665	17.337
148.054	33.9629	147.535	0.01708	148.225	2683.16	147.705	12.293
149.092	34.5775	148.573	0.26254	149.265	2683.34	148.745	16.4248
150.13	34.4806	149.611	0.49406	150.305	2680.08	149.785	13.0505
151.17	34.2444	150.65	0.75753	151.345	2682.28	150.825	21.3437
152.21	34.1386	151.69	0.14756	152.385	2683.26	151.865	12.3994
153.25	34.4504	152.73	0.13721	153.425	2685.1	152.905	12.5763
154.29	34.4663	153.77	0.23868	154.465	2679.99	153.945	18.7888
155.33	34.4655	154.81	0.59668	155.505	2680.38	154.985	13.6404
156.37	34.3357	155.85	0.39309	156.545	2678.79	156.025	20.0269
157.409	34.3902	156.89	0.47857	157.585	2681.93	157.065	16.038
158.447	34.2083	157.928	0.34936	158.625	2678.29	158.105	18.8221
159.485	34.4047	158.966	0.19034	159.665	2679.03	159.145	15.4641
160.523	34.4134	160.004	0.67148	160.705	2680.65	160.185	19.2598
161.561	34.334	161.042	0.60735	161.745	2679.16	161.225	11.4956
162.599	34.3544	162.08	0.26642	162.785	2678.91	162.265	9.12411
163.637	34.4649	163.118	0.61476	163.825	2676.31	163.305	13.4233
164.675	34.5789	164.156	-0.04351	164.865	2678.83	164.345	11.6925
165.713	34.413	165.194	0.76677	165.905	2677.71	165.385	10.3663
166.753	34.6918	166.233	0.52874	166.945	2679.39	166.425	12.5162
167.793	34.0756	167.273	0.45818	167.985	2678.59	167.465	5.90393
168.833	34.8639	168.313	0.66447	169.024	2674.4	168.504	13.8678
169.873	34.2488	169.353	0.1341	170.064	2674.43	169.544	18.24
170.913	34.4189	170.393	0.71655	171.104	2675.68	170.584	17.315
171.953	34.5856	171.433	0.43712	172.144	2677.7	171.624	10.1143
172.992	34.1802	172.473	0.76684	173.184	2673.38	172.664	17.3035
174.03	34.6691	173.511	0.13704	174.224	2673.05	173.704	15.3258
175.068	34.3509	174.549	0.27353	175.264	2677.27	174.744	18.2426
176.106	34.4318	175.587	0.10805	176.304	2676.09	175.784	15.7917
177.144	34.4509	176.625	0.47211	177.344	2678.84	176.824	10.2866
178.182	34.2133	177.663	0.4684	178.384	2671.05	177.864	15.3048
179.222	34.3027	178.702	0.43942	179.424	2673.54	178.904	12.8289
180.262	34.4506	179.742	0.38446	180.464	2670.95	179.944	11.8365
181.302	34.6672	180.782	0.30255	181.504	2673.27	180.984	11.4098
182.342	34.3949	181.822	0.29361	182.544	2669.1	182.024	6.08315
183.381	34.3546	182.862	0.51425	183.584	2671.33	183.064	7.75015
184.419	34.5123	183.9	0.14624	184.624	2673.78	184.104	7.00693
185.457	34.5478	184.938	0.6109	185.664	2671.94	185.144	6.83802
186.495	34.7145	185.976	0.22048	186.704	2669.36	186.184	5.16371
187.535	33.967	187.015	0.68324	187.744	2671.74	187.224	-0.32287
188.575	34.7642	188.055	0.47068	188.784	2672.43	188.264	6.39749
189.615	34.1397	189.095	0.15513	189.824	2670.47	189.304	-1.33836
190.655	34.7377	190.135	0.5031	190.864	2671.67	190.344	7.08748
191.695	34.4399	191.175	0.4219	191.904	2664.53	191.384	1.69987
192.735	34.4108	192.215	0.6087	192.944	2669.24	192.424	6.2395
193.774	34.3284	193.255	0.5107	193.984	2669.88	193.464	0.92694
194.812	34.2996	194.293	0.43487	195.024	2667.93	194.504	0.92547
195.85	34.7708	195.331	0.49314	196.063	2667.81	195.543	18.2967
196.888	34.5594	196.369	0.33625	197.103	2667.12	196.583	12.2021
197.926	34.3639	197.407	0.55248	198.143	2669.37	197.623	7.84783
198.964	34.2133	198.445	0.48441	199.183	2668.77	198.663	4.23096
200.002	34.5007	199.483	0.47128	200.223	2665.33	199.703	8.55847
201.042	34.5142	200.522	0.33573	201.263	2667.54	200.743	5.89109
202.082	34.3953	201.562	0.40749	202.303	2668.99	201.783	8.4827
203.122	35.0071	202.602	0.3108	203.343	2666.12	202.823	3.81838
204.162	34.2916	203.642	0.551	204.383	2665.66	203.863	2.63794
205.202	34.6361	204.682	0.63325	205.423	2663.76	204.903	4.49858
206.242	34.4543	205.722	0.03433	206.463	2666.34	205.943	1.9161
207.282	34.5185	206.762	0.54728	207.503	2665.55	206.983	7.35302
208.322	34.8795	207.802	0.59484	208.543	2661.98	208.023	2.84985
209.362	34.0665	208.842	0.59793	209.583	2664.54	209.063	1.06744
210.401	34.6641	209.882	0.41815	210.623	2666.36	210.103	-1.34687
211.439	34.1734	210.92	0.29142	211.663	2664.54	211.143	-4.41599
212.477	34.7764	211.958	0.24921	212.703	2664.65	212.183	1.02276
213.515	34.7104	212.996	0.27685	213.743	2663.35	213.223	0.99371
214.553	34.1326	214.034	0.68858	214.783	2666.37	214.263	-4.17243
215.591	34.4296	215.072	0.55792	215.823	2663.52	215.303	-4.04053
216.629	34.2503	216.11	0.34071	216.863	2662.14	216.343	0.63457
217.669	34.5318	217.149	0.3134	217.903	2664.1	217.383	-3.4439
218.709	34.6184	218.189	0.23495	218.943	2666.68	218.423	-4.88799
219.749	34.4916	219.229	0.78403	219.983	2661.63	219.463	-0.26507
220.788	34.1731	220.269	0.46119	221.023	2661.67	220.503	-2.17901
221.826	34.127	221.307	0.23361	222.062	2663.51	221.542	5.24157
222.864	34.574	222.345	0.36759	223.102	2663.32	222.582	5.58995
223.902	34.6905	223.383	0.35529	224.142	2662.09	223.622	6.58981
224.94	34.4949	224.421	0.54793	225.182	2660.51	224.662	4.89447
225.978	34.2338	225.459	0.40356	226.222	2664.91	225.702	3.89951
227.018	34.1764	226.498	0.36277	227.262	2663.43	226.742	0.23658
228.058	34.5711	227.538	0.18539	228.303	2661.14	227.783	-2.35305
229.098	34.3427	228.578	0.66924	229.343	2659.47	228.823	-1.67948
230.138	34.3761	229.618	0.41199	230.382	2662.53	229.862	-0.60328
231.178	34.0897	230.658	0.33866	231.422	2662.78	230.902	2.52738
232.218	34.4501	231.698	0.48754	232.462	2661.75	231.942	7.52336
233.258	34.2265	232.738	0.35998	233.502	2659.3	232.982	10.4855
234.298	34.6161	233.778	0.63189	234.542	2663.91	234.022	7.45226
235.338	34.4452	234.818	0.45307	235.582	2662.63	235.062	2.15773
236.378	34.0531	235.858	0.32837	236.622	2659.77	236.102	5.75605
237.417	34.6407	236.898	0.38522	237.662	2660.2	237.142	7.75013
238.455	34.5113	237.936	0.13808	238.702	2662.91	238.182	6.18093
239.493	34.5672	238.974	0.19208	239.742	2664.63	239.222	6.90998
240.531	34.5958	240.012	0.38256	240.782	2658.61	240.262	8.47655
241.569	34.26	241.05	0.3922	241.822	2657.57	241.302	7.00523
242.607	34.3478	242.088	0.72717	242.862	2662.51	242.342	6.96968
243.645	34.4484	243.126	0.40362	243.902	2660.18	243.382	2.7215
244.683	34.4334	244.164	0.58159	244.942	2660	244.422	6.75055
245.721	34.5937	245.202	0.35174	245.982	2658.08	245.462	5.32164
246.761	34.3984	246.241	0.475	247.022	2664.32	246.502	2.20689
247.801	34.2743	247.281	0.25945	248.062	2661.27	247.542	5.59748
248.841	34.349	248.321	0.89889	249.102	2658.01	248.582	9.47645
249.881	34.5865	249.361	0.1822	250.142	2656.15	249.622	5.98754
250.921	34.6221	250.401	0.44636	251.182	2661.47	250.662	2.32454
251.961	34.3774	251.441	0.41702	252.222	2659.55	251.702	5.79454
253.001	34.5829	252.481	0.42178	253.262	2657.01	252.742	0.92965
254.04	34.499	253.521	0.20564	254.302	2656.46	253.782	-1.09634
255.078	34.5029	254.559	0.5089	255.342	2659.42	254.822	-1.37663
256.116	34.5329	255.597	0.25639	256.382	2659.38	255.862	-3.33087
257.154	33.9948	256.635	0.43604	257.422	2654.32	256.902	-0.77781
258.192	34.5824	257.673	0.47322	258.462	2655.39	257.942	1.31956
259.23	34.0821	258.711	0.56428	259.501	2659.12	258.981	11.9379
260.27	34.282	259.75	0.24133	260.541	2659.7	260.021	7.25904
261.31	34.4127	260.79	0.18088	261.581	2656.49	261.061	8.01313
262.35	34.626	261.83	0.47902	262.621	2656.64	262.101	6.8094
263.39	34.5094	262.87	0.51466	263.661	2658.47	263.141	5.74808
264.43	34.4757	263.91	0.67046	264.701	2658.8	264.181	3.02816
265.47	34.6102	264.95	0.30734	265.741	2655.53	265.221	5.83465
266.51	34.5808	265.99	0.47946	266.781	2656.14	266.261	7.42187
267.55	34.7409	267.03	0.20301	267.821	2656.75	267.301	3.92858
268.589	34.3819	268.07	0.697	268.861	2657.19	268.341	7.59544
269.627	33.9642	269.108	0.59209	269.901	2655.87	269.381	5.63361
270.665	34.2667	270.146	0.50254	270.941	2654.24	270.421	8.5739
271.703	34.0229	271.184	0.47475	271.981	2656.14	271.461	6.11171
272.741	34.6389	272.222	0.50336	273.021	2656.87	272.501	7.63915
273.779	34.1491	273.26	-0.08006	274.061	2655.18	273.541	5.94375
274.817	34.6989	274.298	0.85357	275.101	2654.43	274.581	2.93995
275.855	34.4331	275.336	0.53312	276.141	2654.79	275.621	2.31593
276.893	34.1746	276.374	0.46134	277.181	2657.56	276.661	-1.2883
277.931	34.4522	277.412	0.4258	278.221	2653.14	277.701	5.40775
278.969	34.2794	278.45	0.55048	279.261	2654.52	278.741	3.05431
280.007	34.7998	279.488	0.11453	280.3	2658.56	279.78	9.97132
281.045	34.5191	280.526	0.54188	281.34	2653.89	280.82	4.37446
282.085	34.3746	281.565	0.89175	282.38	2655.95	281.86	7.75197
283.125	33.9564	282.605	0.82665	283.42	2652.93	282.9	11.9377
284.165	34.4722	283.645	0.37603	284.46	2654.71	283.94	2.3708
285.205	34.5285	284.685	0.19888	285.5	2656.79	284.98	-0.46446
286.245	34.5788	285.725	0.21521	286.54	2654.56	286.02	4.65663
287.285	34.6324	286.765	0.51107	287.58	2652.23	287.06	-6.09688
288.324	34.3092	287.805	0.47506	288.62	2654.9	288.1	-1.13352
289.362	34.2389	288.843	0.44632	289.66	2652.85	289.14	3.09458
290.4	34.1306	289.881	0.44964	290.7	2650.94	290.18	0.1288
291.438	34.3783	290.919	0.24793	291.74	2652.24	291.22	2.99187
292.476	34.413	291.957	0.60745	292.78	2652.44	292.26	0.23493
293.514	34.6681	292.995	0.13799	293.82	2654.04	293.3	0.52529
294.552	34.363	294.033	0.55355	294.86	2651.43	294.34	3.52507
295.592	34.3738	295.072	0.1555	295.899	2652.02	295.379	11.3139
296.632	34.2375	296.112	0.05166	296.939	2655.52	296.419	12.4321
297.672	34.8426	297.152	0.37018	297.979	2653.07	297.459	11.3292
298.712	34.5696	298.192	0.08311	299.019	2654.01	298.499	7.36894
299.752	34.5488	299.232	0.6757	300.059	2651.03	299.539	11.6413
300.792	34.7322	300.272	0.43059	301.099	2655.8	300.579	4.58121
301.832	34.5493	301.312	0.64838	302.139	2656.31	301.619	4.43982
302.872	34.5837	302.352	0.13756	303.179	2651.39	302.659	3.99712
303.911	34.6951	303.392	0.5431	304.219	2653.17	303.699	3.78179
304.949	34.9021	304.43	0.48348	305.259	2657.71	304.739	4.29296
305.987	33.8743	305.468	0.20476	306.299	2654.96	305.779	-2.10909
307.025	34.5585	306.506	0.46259	307.339	2654.42	306.819	1.52704
308.063	34.3895	307.544	0.34766	308.379	2653.85	307.859	4.78675
309.101	34.4003	308.582	0.04414	309.419	2654.48	308.899	-5.66792
310.139	34.6453	309.62	0.39663	310.459	2657.46	309.939	-1.04317
311.177	34.6577	310.658	0.4064	311.499	2651.16	310.979	-6.77303
312.215	34.4635	311.696	0.31769	312.539	2652.99	312.019	-3.43821
313.253	34.4856	312.734	0.71655	313.58	2654.17	313.059	-1.59463
314.291	34.4783	313.772	0.32004	314.62	2656.37	314.1	8.48055
315.329	34.3552	314.81	0.45057	315.66	2654.54	315.14	1.6815
316.367	34.5166	315.848	0.28688	316.7	2653.43	316.18	3.27055
317.407	34.4663	316.887	0.57024	317.74	2656.31	317.22	3.96128
318.447	34.5271	317.927	0.39964	318.78	2654.42	318.26	-1.91763
319.487	34.4997	318.967	0.40357	319.82	2656.52	319.3	1.89902
320.527	34.3858	320.007	0.62982	320.86	2652.52	320.34	-0.18719
321.567	34.5325	321.047	0.36779	321.9	2656.27	321.38	1.06478
322.607	34.2769	322.087	0.44896	322.94	2652.43	322.42	-1.64573
323.647	34.4693	323.127	0.78047	323.98	2655.17	323.46	-2.67361
324.687	34.3924	324.167	0.12172	325.02	2654.52	324.5	1.61734
325.727	34.8034	325.207	0.29337	326.06	2653.3	325.54	-1.01376
326.767	34.8349	326.247	0.00917	327.1	2655.56	326.58	-4.63573
327.806	34.3687	327.287	0.73907	328.14	2654	327.62	-0.75055
328.844	34.1995	328.325	0.56084	329.18	2654.42	328.66	-3.37843
329.882	34.206	329.363	0.72188	330.219	2655.74	329.699	7.01544
330.92	34.4943	330.401	0.4025	331.259	2653.06	330.739	4.87814
331.958	34.4111	331.439	0.30415	332.299	2652.59	331.779	2.54288
332.996	34.6751	332.477	0.3815	333.339	2657.68	332.819	5.56011
334.036	34.3573	333.516	0.51131	334.379	2654.98	333.859	2.21011
335.076	34.5506	334.556	0.67581	335.419	2652.46	334.899	4.91734
336.116	34.0679	335.596	0.33081	336.459	2654.48	335.939	5.21099
337.156	34.6626	336.636	0.2383	337.499	2652.92	336.979	1.07128
338.196	34.954	337.676	0.01	338.539	2655.9	338.019	3.94164
339.236	34.5085	338.716	0.69604	339.579	2651.61	339.059	2.68865
340.276	34.3374	339.756	0.54238	340.619	2653.23	340.099	3.72303
341.315	34.2149	340.796	0.42697	341.659	2653.11	341.139	5.7831
342.353	34.7449	341.834	0.46654	342.699	2653.36	342.179	-6.52288
343.391	34.5097	342.872	0.33229	343.739	2653.39	343.219	0.21091
344.429	34.7758	343.91	0.22976	344.779	2651.35	344.259	-1.91872
345.467	34.4451	344.948	0.29626	345.818	2655.79	345.298	6.44661
346.505	34.4098	345.986	0.76101	346.858	2655.37	346.338	6.18011
347.543	34.3196	347.005	0.77225	347.898	2653.32	347.378	7.66588
348.581	34.0408	348.062	0.62202	348.938	2652.38	348.418	5.23602
349.619	34.2216	349.1	0.22159	349.978	2655.41	349.458	-2.5985
350.657	35.0602	350.138	0.12537	351.018	2656.58	350.498	4.09069
351.695	34.8692	351.176	0.59671	352.058	2654.84	351.538	1.08544
352.733	34.4367	352.214	0.52423	353.098	2652.09	352.578	-0.82558
353.773	34.4529	353.253	0.60182	354.138	2652.85	353.618	-3.76128
354.813	34.1793	354.292	0.34552	355.178	2657.67	354.658	-2.49741
355.853	34.6983	355.333	-0.06338	356.218	2656.57	355.698	-4.41931
356.893	35.1172	356.373	0.44515	357.258	2651.33	356.738	2.01325
357.933	34.5283	357.413	0.39723	358.297	2654	357.777	4.6769
358.973	34.3428	358.453	0.35562	359.337	2657.85	358.817	3.7361
360.012	34.1218	359.493	0.55873	360.377	2657.61	359.857	4.16902
361.05	34.7759	360.531	0.27202	361.417	2653.47	360.897	2.46785
362.088	34.3497	361.569	0.33603	362.457	2650.85	361.937	6.24975
363.126	35.0388	362.607	0.27176	363.497	2655.36	362.977	4.32668
364.164	34.3184	363.645	0.4992	364.537	2654.66	364.017	3.49683
365.202	34.6283	364.683	0.59932	365.577	2653.75	365.057	-0.72011
366.242	34.1499	365.722	0.28317	366.617	2656.28	366.097	1.06259
367.282	34.7856	366.762	0.50371	367.657	2655.88	367.137	2.14588
368.322	34.5192	367.802	0.30223	368.697	2655.79	368.177	-3.33485
369.362	34.5767	368.842	0.97587	369.737	2654.26	369.217	5.44376
370.402	34.4107	369.882	0.40914	370.777	2652.9	370.257	0.86792
371.442	34.4898	370.922	0.60226	371.817	2657.18	371.297	-4.74339
372.482	34.7224	371.962	0.04411	372.856	2655.51	372.336	8.30653
373.521	34.6534	373.002	0.52547	373.896	2655.99	373.376	8.78617
374.559	34.7441	374.04	0.21492	374.936	2652.42	374.416	7.40048
375.597	34.311	375.078	0.55083	375.976	2656.05	375.456	10.1447
376.635	34.6058	376.116	0.50815	377.016	2655.13	376.496	2.67449
377.673	34.5075	377.154	0.15038	378.056	2652	377.536	5.91799
378.711	34.3294	378.192	0.75142	379.096	2650.78	378.576	10.5003
379.749	34.482	379.23	0.32416	380.136	2657.17	379.616	3.735
380.787	34.8365	380.268	0.62063	381.176	2655.9	380.656	1.14522
381.825	34.4729	381.306	0.54682	382.216	2653.7	381.696	3.40325
382.844	34.1864	382.344	0.67198	383.256	2654.9	382.736	7.84318
383.901	34.4338	383.382	0.27464	384.296	2653.15	383.776	3.6861
384.939	34.7272	384.42	0.72138	385.336	2657.86	384.816	-1.70339
385.977	34.1128	385.439	-0.06942	386.374	2652.52	385.855	14.5128
387.015	34.5178	386.496	0.70196	387.413	2651.08	386.893	6.50639
388.053	34.6857	387.534	0.23716	388.453	2658.18	387.933	9.58668
389.091	34.417	388.572	0.38604	389.493	2657.1	388.973	7.26996
390.129	34.5992	389.61	0.64745	390.533	2654.95	390.013	9.73354
391.169	34.2469	390.649	0.39341	391.573	2654.5	391.053	10.3851
392.209	34.8962	391.689	0.63111	392.613	2656.46	392.093	7.13398
393.249	34.5008	392.729	0.20242	393.653	2655.77	393.133	6.80113
394.288	34.7067	393.769	0.81432	394.693	2656.46	394.173	11.4641
395.329	34.3705	394.809	0.54596	395.733	2653.48	395.213	6.84902
396.369	34.689	395.849	0.54131	396.773	2658.27	396.253	3.30975
397.408	34.7909	396.889	0.00772	397.813	2656.99	397.293	2.00668
398.446	34.842	397.927	0.2156	398.853	2653.75	398.333	5.1588
399.484	34.9097	398.965	0.32669	399.893	2653.61	399.373	6.64566
400.522	34.4648	400.002	0.3473	400.933	2653.75	400.413	7.46354
401.56	34.6657	401.041	0.43408	401.973	2656.61	401.453	3.65887
402.598	34.4512	402.079	0.492	403.013	2653.86	402.493	9.56383
403.637	35.83	403.118	0.36932	404.053	2654.86	403.533	5.6069
404.678	34.9907	404.158	0.38135	405.093	2654.71	404.573	6.4477
405.718	34.3052	405.198	0.44918	406.133	2655.37	405.613	6.5923
406.757	35.0198	406.238	0.8031	407.173	2653.69	406.653	0.91033
407.795	34.2349	407.276	0.54726	408.213	2652.97	407.693	-2.00142
408.833	34.3282	408.314	0.58862	409.253	2656.16	408.733	2.74194
409.871	34.634	409.352	0.05621	410.292	2655.74	409.772	8.27391
410.909	34.8756	410.39	0.13607	411.332	2653.64	410.812	7.80077
411.947	34.6185	411.428	0.25849	412.372	2654.05	411.852	9.48339
412.985	34.855	412.466	0.59107	413.412	2658.41	412.892	7.08617
414.023	34.1255	413.504	0.97574	414.452	2654.06	413.932	5.8331
415.061	34.3393	414.542	0.65077	415.492	2656.71	414.972	5.71894
416.101	34.3525	415.581	0.32091	416.532	2654.91	416.012	3.67194
417.141	34.7432	416.621	0.468	417.572	2657.49	417.052	-0.86369
418.181	34.9012	417.661	-0.09419	418.612	2656.99	418.092	5.79288
419.221	34.3426	418.701	0.75231	419.652	2652.51	419.132	9.3485
420.261	34.5251	419.741	0.743	420.692	2653.69	420.172	9.71719
421.301	34.1652	420.781	0.38393	421.732	2655.6	421.212	6.6369
422.341	34.8967	421.821	0.5495	422.772	2658.9	422.252	5.84945
423.381	34.6474	422.861	0.22846	423.812	2654.64	423.292	5.64391
424.42	34.751	423.901	0.85395	424.852	2652.79	424.332	5.01631
425.458	34.1225	424.939	0.49761	425.892	2654.14	425.372	10.1849
426.496	34.7722	425.977	0.70491	426.932	2658.16	426.412	14.6498
427.534	34.8423	427.015	0.33702	427.972	2656.45	427.452	11.8034
428.572	34.4821	428.053	0.70476	429.012	2652.49	428.492	15.9387
429.61	34.8131	429.091	0.52129	430.052	2656.88	429.532	11.9807
430.648	34.3744	430.129	0.75242	431.092	2656.86	430.572	15.3275
431.688	34.4791	431.168	0.67803	432.132	2657.21	431.612	11.5619
432.728	34.3513	432.208	0.46439	433.172	2652.84	432.652	16.0366
433.768	34.9155	433.248	0.41301	434.212	2656.79	433.692	22.3256
434.808	34.5413	434.288	0.30786	435.252	2655.59	434.732	18.7112
435.848	34.6499	435.328	0.80488	436.292	2658.15	435.772	16.2389
436.888	34.6743	436.368	0.24453	437.332	2655.95	436.812	16.103
437.928	34.32	437.408	0.46692	438.372	2654.49	437.852	9.16142
438.968	34.9534	438.448	0.2505	439.412	2657.33	438.892	17.0982
440.007	34.9081	439.488	0.20645	440.452	2655.74	439.932	12.2472
441.045	34.7344	440.526	0.585	441.492	2657.16	440.972	10.0043
442.083	34.5093	441.563	0.60652	442.532	2655.88	442.012	15.9746
443.121	34.4079	442.602	0.69205	443.572	2657.71	443.052	14.8413
444.159	34.4858	443.64	0.70271	444.612	2658.82	444.092	14.7847
445.197	34.5033	444.678	0.36899	445.651	2657.33	445.132	13.8352
446.237	34.8547	445.717	0.57052	446.689	2655.31	446.17	14.4802
447.277	34.5001	446.757	0.42812	447.728	2655.56	447.208	16.227
448.317	34.5767	447.797	0.51032	448.768	2655.98	448.248	13.9592
449.357	34.2885	448.837	0.29902	449.808	2658.12	449.288	7.7877
450.397	34.8845	449.877	0.10251	450.848	2658.06	450.328	8.4131
451.437	34.6107	450.917	0.30928	451.888	2655.66	451.368	12.3744
452.477	34.4196	451.957	0.90002	452.928	2653.53	452.408	10.7712
453.517	34.6901	452.997	0.65451	453.968	2654.77	453.448	14.1941
454.556	34.3911	454.037	0.61738	455.008	2658.01	454.488	9.09179
455.594	34.8002	455.075	0.42384	456.048	2659.6	455.528	9.25281
456.632	34.3817	456.113	0.58364	457.088	2653.34	456.568	12.7594
457.67	35.1069	457.151	0.0847	458.128	2656.9	457.608	15.1273
458.708	34.7824	458.189	0.88822	459.168	2657.82	458.648	16.004
459.746	34.564	459.227	0.61339	460.207	2658.11	459.688	15.1349
460.784	34.1677	460.265	0.89156	461.246	2657.26	460.726	19.7673
461.822	34.5134	461.303	0.63055	462.286	2656.61	461.766	16.3499
462.86	34.5414	462.341	0.44596	463.325	2656.4	462.806	15.1219
463.898	34.5247	463.379	0.61982	464.364	2658.06	463.844	12.9748
464.936	34.5104	464.417	0.43355	465.403	2657.75	464.884	13.6046
465.974	34.4124	465.455	0.83786	466.442	2658.01	465.922	19.5041
467.012	34.4651	466.493	0.08213	467.482	2655.63	466.962	11.451
468.052	34.3325	467.532	0.59419	468.522	2658.1	468.002	16.6599
469.092	34.8213	468.572	0.0844	469.562	2657.09	469.042	15.3524
470.132	34.7682	469.612	0.23645	470.602	2658.05	470.082	14.5617
471.172	34.7807	470.652	0.26917	471.642	2657.69	471.122	16.6273
472.212	34.3428	471.692	0.55999	472.682	2655.94	472.162	19.627
473.252	34.6194	472.732	0.56113	473.722	2658.73	473.202	16.6806
474.292	34.7219	473.772	0.07862	474.763	2656.15	474.243	4.31361
475.332	34.9902	474.812	0.42833	475.802	2656.69	475.282	15.4123
476.371	35.1286	475.852	0.32288	476.842	2655.17	476.322	12.9716
477.409	34.4226	476.89	0.55302	477.882	2654.77	477.362	17.3222
478.447	34.0944	477.928	0.54581	478.922	2659.56	478.402	8.9461
479.485	34.0388	478.966	0.73541	479.962	2656.23	479.442	11.0192
480.523	34.3938	480.004	0.15719	481.002	2655.82	480.482	13.1935
481.561	34.9981	481.042	0.62168	482.042	2656.13	481.522	22.7617
482.599	34.7664	482.08	0.05622	483.082	2657.63	482.562	16.649
483.637	34.4843	483.117	0.69965	484.121	2657.68	483.602	16.1965
484.677	34.621	484.157	0.74965	485.16	2655.97	484.64	17.0612
485.717	34.2649	485.197	0.51405	486.2	2657.45	485.68	20.2263
486.757	34.6683	486.237	0.39156	487.24	2657.08	486.72	14.9413
487.797	34.7716	487.277	0.3667	488.28	2657.55	487.76	15.1882
488.837	34.5514	488.317	0.4489	489.32	2656.86	488.8	19.5346
489.877	34.3766	489.357	0.20303	490.36	2653.79	489.84	15.9725
490.917	34.2967	490.397	0.57968	491.4	2657.27	490.88	17.9684
491.957	34.6694	491.437	0.20113	492.44	2656.1	491.92	17.6007
492.997	34.4688	492.477	0.37917	493.48	2656.89	492.96	13.2282
494.037	34.6982	493.517	0.58892	494.52	2655.91	494	8.82858
495.077	34.4	494.557	0.25245	495.56	2655.69	495.04	16.2944
496.116	34.2503	495.597	0.67726	496.6	2659.22	496.08	8.7242
497.154	34.3611	496.635	-0.05451	497.64	2656.53	497.12	12.2113
498.192	34.8899	497.673	0.51096	498.68	2656.26	498.16	12.494
499.23	34.9353	498.711	0.13003	499.72	2657.17	499.2	18.9222
500.268	34.435	499.749	0.53075	500.76	2659.66	500.24	19.3203
501.306	34.8104	500.787	0.67374	501.8	2656.39	501.28	12.0611
502.344	34.2179	501.825	0.36517	502.84	2657.68	502.32	19.614
503.382	34.8078	502.863	0.52545	503.88	2658.19	503.36	17.0384
504.422	34.5052	503.902	0.28959	504.92	2660.44	504.4	17.5485
505.462	35.0115	504.942	0.44868	505.96	2657.59	505.44	20.1252
506.502	34.6422	505.982	0.18266	507	2655.38	506.48	22.6421
507.542	34.8396	507.022	0.52211	508.04	2657.17	507.52	23.7504
508.582	34.8244	508.062	0.35719	509.08	2659.67	508.56	21.3804
509.622	34.5184	509.102	0.50924	510.12	2655.59	509.6	20.7398
510.661	34.7484	510.142	0.28829	511.16	2656.08	510.64	26.7698
511.699	34.4719	511.18	0.4829	512.2	2654.5	511.68	21.8209
512.737	34.4132	512.218	0.46985	513.24	2659.96	512.72	22.3984
513.775	34.6373	513.256	0.41006	514.28	2656.76	513.76	21.6099
514.813	34.4996	514.294	0.3306	515.32	2655.73	514.8	24.0811
515.851	34.3621	515.332	0.51473	516.36	2656.47	515.84	21.5131
516.889	34.949	516.37	0.47974	517.4	2658.75	516.88	19.738
517.929	34.6097	517.409	0.61689	518.44	2656.28	517.92	19.1811
518.969	34.465	518.449	0.70326	519.48	2656.83	518.96	26.4457
520.009	34.5093	519.489	0.6529	520.52	2656.41	520	21.2281
521.049	34.7948	520.529	0.14763	521.56	2659.55	521.04	15.6603
522.089	34.9631	521.569	0.14185	522.6	2656.21	522.08	19.4324
523.129	34.7674	522.608	0.43111	523.64	2656.52	523.12	20.2927
524.168	34.5944	523.649	0.70881	524.68	2659.59	524.16	19.5857
525.206	34.4407	524.687	0.53875	525.72	2659.33	525.2	17.1047
526.244	34.4427	525.725	0.31709	526.76	2658.26	526.24	23.1805
527.282	34.6726	526.763	0.26815	527.8	2655.88	527.28	20.8974
528.32	34.9397	527.801	0.46121	528.84	2658	528.32	17.0166
529.358	34.6378	528.839	0.22285	529.88	2659.64	529.36	10.7418
530.396	34.4417	529.877	0.59985	530.92	2658.28	530.4	16.488
531.434	34.6095	530.915	0.46556	531.96	2654.77	531.44	18.3697
532.472	34.4475	531.953	0.48207	533	2655.17	532.48	23.224
533.51	34.4607	532.991	0.52505	534.04	2659.09	533.52	17.7269
534.548	34.6811	534.029	0.4003	535.08	2658.18	534.56	10.7103
535.586	34.2494	535.067	0.39952	536.12	2655.77	535.6	22.6486
536.626	34.6698	536.105	0.43153	537.16	2656.54	536.64	19.0538
537.666	34.5038	537.146	0.36293	538.2	2658.03	537.68	17.5181
538.706	34.7365	538.186	-0.00286	539.24	2657.22	538.72	15.2916
539.745	34.5936	539.226	0.08756	540.28	2659.47	539.76	19.4595
540.783	34.8953	540.264	0.1738	541.32	2655.89	540.8	12.7149
541.821	34.3821	541.302	0.49131	542.36	2657.98	541.84	16.6664
542.859	34.5472	542.34	0.82993	543.4	2659.7	542.88	15.3601
543.897	34.5227	543.378	0.56558	544.44	2656.26	543.92	13.0868
544.935	34.4357	544.416	0.30184	545.48	2656.08	544.96	8.49252
545.973	34.4628	545.454	0.25576	546.52	2656.33	546	8.70245
547.011	34.7976	546.492	0.17571	547.56	2659.36	547.04	2.70712
548.049	34.7057	547.53	0.16063	548.6	2657.95	548.08	5.53726
549.089	34.9192	548.569	0.43988	549.641	2656.66	549.12	5.13048
550.129	34.3394	549.609	0.54568	550.681	2655.88	550.161	19.7554
551.169	34.4106	550.649	0.51296	551.721	2657.61	551.201	9.52361
552.208	34.4699	551.689	0.05621	552.761	2659.82	552.241	14.143
553.246	34.7732	552.727	0.58365	553.801	2656.77	553.281	14.9283
554.284	34.899	553.765	0.09459	554.841	2654.81	554.321	13.3555
555.322	34.5129	554.803	0.72121	555.881	2654.67	555.361	14.7195
556.36	34.6386	555.822	0.37939	556.921	2658.91	556.401	10.9202
557.398	34.4268	556.879	0.2631	557.961	2659.36	557.441	11.141
558.436	34.7243	557.917	0.1337	559.001	2656.98	558.481	7.59084
559.474	34.6841	558.955	0.42391	560.041	2652.91	559.521	8.79923
560.512	34.673	559.993	0.62031	561.081	2656.54	560.561	10.1806
561.552	34.6786	561.032	0.55707	562.121	2657.96	561.601	12.7159
562.592	34.6819	562.072	0.55618	563.161	2658.56	562.641	8.95909
563.632	34.5427	563.112	0.25714	564.201	2655.04	563.681	3.6915
564.672	35.0348	564.152	-0.09112	565.241	2655.73	564.721	-0.96266
565.712	34.6115	565.192	0.29315	566.281	2659.03	565.761	7.27646
566.752	34.5944	566.231	0.91594	567.321	2657.88	566.801	5.55902
567.792	34.4047	567.252	0.4461	568.361	2657.08	567.841	-0.57434
568.832	34.3019	568.312	0.77828	569.401	2658.46	568.881	10.6711
569.872	34.7962	569.352	0.13997	570.441	2660.33	569.921	4.8477
570.911	34.5918	570.392	0.47942	571.481	2657.08	570.961	13.4621
571.949	34.82	571.43	0.27968	572.521	2655.53	572.001	11.8589
572.987	34.7826	572.468	0.58635	573.561	2656.69	573.041	18.3566
574.025	34.4451	573.506	0.7676	574.601	2658.67	574.081	12.5473
575.063	34.2535	574.544	-0.06334	575.641	2659.8	575.121	7.6615
576.101	34.9303	575.582	0.23331	576.681	2657.46	576.161	14.6781
577.139	34.4518	576.62	0.34566	577.72	2657.23	577.2	14.7108
578.179	34.5723	577.659	0.73183	578.76	2658.77	578.24	22.3713
579.219	34.3966	578.679	0.19797	579.8	2660.99	579.28	21.0595
580.259	34.6022	579.739	0.24941	580.84	2657	580.32	14.0135
581.299	34.9316	580.779	0.44581	581.88	2655.62	581.36	15.9061
582.339	34.8594	581.819	0.53397	582.92	2660.32	582.4	13.4805
583.378	34.4956	582.859	0.91143	583.96	2660.18	583.44	14.1811
584.416	34.575	583.878	-0.00129	585	2657.61	584.48	20.8594
585.454	34.7842	584.935	0.26783	586.04	2653.67	585.52	20.0991
586.492	35.3412	585.973	0.31176	587.08	2660.83	586.56	17.6584
587.53	34.4809	587.011	0.26736	588.12	2659.88	587.6	18.7384
588.57	34.6318	588.05	0.798	589.16	2656.01	588.64	10.062
589.61	34.2076	589.07	0.27618	590.2	2656.91	589.68	18.4795
590.65	34.7665	590.13	0.29948	591.24	2657.45	590.72	14.5857
591.69	34.7448	591.17	-0.04532	592.28	2658.45	591.76	16.0584
592.73	34.5596	592.21	0.54709	593.32	2657.6	592.8	15.2959
593.769	34.9312	593.25	0.62011	594.36	2656.08	593.84	17.4724
594.807	34.1711	594.288	0.76178	595.4	2660.44	594.88	13.7133
595.845	34.6946	595.326	0.52569	596.44	2657.03	595.92	15.7734
596.883	34.4167	596.364	0.18898	597.48	2657.54	596.96	16.7545
597.921	34.94	597.402	0.58661	598.52	2658.27	598	19.0593
598.959	34.5681	598.44	0.15931	599.56	2656.86	599.04	16.9514
599.999	34.4567	599.479	0.23506	600.6	2658.82	600.08	14.838
601.039	34.6602	600.519	0.33311	601.64	2654.99	601.12	9.23427
602.079	35.0504	601.559	-0.20613	602.68	2656.87	602.16	14.9827
603.119	35.2016	602.599	0.32501	603.72	2658.64	603.2	14.814
604.159	34.685	603.638	0.79857	604.76	2658.37	604.24	11.6772
605.199	34.3208	604.679	0.72925	605.8	2657.98	605.28	9.3115
606.239	34.6161	605.719	0.4866	606.84	2658.08	606.32	9.52361
607.278	34.4277	606.759	0.34063	607.88	2657.45	607.36	8.98194
608.316	35.2816	607.797	0.47635	608.92	2660.23	608.4	9.51821
609.354	34.3719	608.835	0.15216	609.96	2655.74	609.44	10.2154
610.392	34.9181	609.873	0.36775	611	2655.6	610.48	8.49471
611.43	34.7426	610.911	0.35386	612.04	2657.32	611.52	11.1268
612.468	34.6334	611.949	0.73003	613.08	2658.54	612.56	4.06456
613.506	34.5177	612.987	0.38891	614.12	2659.08	613.6	6.55756
614.544	34.1715	614.025	0.69045	615.16	2654.94	614.64	4.41807
615.582	34.7845	615.063	-0.07565	616.2	2656	615.68	9.81726
616.622	34.8487	616.102	0.13029	617.24	2657.89	616.72	7.00675
617.662	34.9801	617.142	0.32681	618.28	2658.62	617.76	5.30449
618.702	34.7557	618.182	0.25356	619.32	2657.96	618.8	8.34785
619.742	34.6285	619.222	0.45937	620.36	2655.35	619.84	15.4471
620.782	34.9114	620.262	0.20087	621.399	2660.61	620.879	17.7465
621.822	34.5629	621.302	0.25625	622.439	2660.46	621.919	17.4984
622.861	34.7236	622.342	0.82684	623.479	2658.59	622.959	14.267
623.899	34.4497	623.38	0.34923	624.519	2656.19	623.999	18.721
624.937	34.1956	624.418	0.47982	625.559	2656.02	625.039	16.7719
625.975	34.9756	625.456	0.48775	626.599	2657.81	626.079	16.3227
627.013	34.7321	626.494	-0.07558	627.639	2658.76	627.119	11.2857
628.051	35.1938	627.532	0.35912	628.679	2656.91	628.159	17.9977
629.089	34.3452	628.57	0.60403	629.719	2655.43	629.199	12.5811
630.127	34.5084	629.608	0.6308	630.759	2657.03	630.239	12.4473
631.167	34.6071	630.647	-0.16117	631.799	2660.85	631.279	8.84814
632.207	34.8613	631.687	0.11367	632.839	2658.63	632.319	13.6133
633.247	35.1798	632.727	0.01992	633.879	2656.02	633.359	9.31478
634.287	34.2977	633.767	0.78077	634.919	2655.6	634.399	12.7486
635.327	34.751	634.807	0.64661	635.959	2659.81	635.439	16.4695
636.366	34.4066	635.847	0.22645	636.999	2660.87	636.479	16.6468
637.404	34.8216	636.885	0.27622	638.039	2655.95	637.519	18.2751
638.442	34.7258	637.923	0.51374	639.079	2657.14	638.559	15.5526
639.48	34.637	638.96	0.32021	640.119	2658.11	639.599	17.4343
640.518	34.661	639.999	0.19391	641.159	2658.4	640.639	11.1791
641.556	34.4845	641.037	0.49855	642.199	2659.26	641.679	15.3841
642.594	34.7478	642.075	0.02058	643.239	2656.16	642.719	13.9831
643.632	34.7828	643.113	0.43965	644.279	2656.78	643.759	15.7266
644.67	34.5323	644.151	0.54581	645.319	2657.89	644.799	12.3527
645.71	34.8133	645.19	0.36515	646.359	2659.73	645.839	14.9109
646.75	34.4279	646.23	0.23611	647.399	2656.58	646.879	15.9148
647.79	35.1012	647.27	0.51285	648.439	2657.59	647.919	10.0218
648.83	34.5744	648.309	0.0778	649.479	2660.49	648.959	12.7888
649.87	34.6963	649.35	0.90828	650.519	2659.63	649.999	12.5473
650.91	34.5821	650.39	0.46488	651.559	2654.29	651.039	15.8865
651.95	34.7953	651.43	0.32463	652.599	2658.99	652.079	14.9239
652.989	35.0718	652.47	0.20858	653.639	2660.8	653.119	10.6407
654.027	34.641	653.508	0.59345	654.679	2656.64	654.159	14.7281
655.065	34.8989	654.546	0.54654	655.719	2657.55	655.199	10.7103
656.103	34.1477	655.584	0.65984	656.759	2656.41	656.239	16.2215
657.141	34.6026	656.622	0.04169	657.799	2661.88	657.279	10.6983
658.179	34.7442	657.66	0.03471	658.839	2657.39	658.319	14.0309
659.217	34.8046	658.698	0.30872	659.879	2656.45	659.359	14.714
660.255	34.9936	659.736	0.24083	660.919	2657.66	660.399	13.3446
661.293	34.5468	660.774	0.57646	661.959	2659.98	661.439	8.73829
662.333	34.6321	661.813	0.57652	662.999	2657.8	662.479	15.3524
663.373	34.8621	662.853	0.25639	664.039	2656.38	663.519	10.2893
664.413	34.7777	663.893	0.41834	665.078	2658.15	664.558	22.4267
665.453	34.9082	664.933	0.57384	666.118	2661.82	665.598	15.7625
666.492	34.2948	665.973	0.49415	667.158	2657.85	666.638	19.094
667.53	34.6243	667.011	0.47454	668.198	2656.83	667.678	17.0786
668.568	34.8394	668.049	0.16585	669.238	2660.51	668.718	16.7186
669.606	34.5604	669.087	0.60806	670.278	2658.7	669.758	15.1915
670.644	34.6288	670.125	0.65735	671.318	2657.71	670.798	14.4247
671.682	34.7666	671.163	0.67887	672.358	2657.64	671.838	10.1643
672.72	34.6411	672.201	0.52121	673.398	2657.92	672.878	14.676
673.758	34.4589	673.239	0.13754	674.438	2660.7	673.918	12.5615
674.796	34.8712	674.277	0.28327	675.478	2657.89	674.958	13.9951
675.836	34.8417	675.316	0.42603	676.518	2656.15	675.998	14.205
676.876	34.872	676.356	0.36529	677.558	2657.23	677.038	20.396
677.916	34.5179	677.396	0.3725	678.598	2659.31	678.078	9.63566
678.956	34.6887	678.436	0.32536	679.638	2658.49	679.118	7.63653
679.996	34.74	679.476	0.21646	680.678	2653.95	680.158	12.5952
681.036	35.0192	680.516	0.31237	681.718	2655.91	681.198	15.4514
682.075	34.7158	681.556	0.61427	682.758	2662.23	682.238	12.3592
683.113	34.8621	682.594	0.61731	683.798	2659.35	683.278	9.31807
684.151	34.1526	683.632	0.50805	684.838	2654.56	684.318	15.6016
685.189	34.8448	684.67	0.48272	685.878	2659.43	685.358	13.1336
686.227	34.4426	685.708	0.09583	686.918	2655.97	686.398	11.7708
687.265	34.9817	686.746	0.14464	687.958	2660.5	687.438	12.1667
688.303	34.7511	687.784	0.44607	688.998	2657.87	688.478	14.962
689.341	34.7305	688.822	0.72483	690.038	2655.16	689.518	11.6413
690.379	34.6317	689.859	0.44582	691.078	2659.84	690.558	15.0632
691.419	34.5979	690.899	0.22392	692.118	2655.68	691.598	9.68026
692.459	35.0073	691.939	0.23984	693.158	2657.33	692.638	6.99807
693.499	34.989	692.979	0.59228	694.198	2655.74	693.678	8.92537
694.539	34.8588	694.019	0.48231	695.238	2656.13	694.718	6.25296
695.579	34.6002	695.058	0.79504	696.278	2659.69	695.758	8.35544
696.619	34.6434	696.079	0.46598	697.318	2656.28	696.798	9.99894
697.658	34.67	697.139	0.35268	698.358	2655.06	697.838	11.8893
698.696	34.9691	698.177	0.10466	699.398	2659	698.878	9.31697
699.734	34.7254	699.215	0.31954	700.438	2659.88	699.918	5.89296
700.772	34.9257	700.253	0.60498	701.477	2656.92	700.957	22.666
701.81	34.5056	701.291	0.40716	702.517	2657.85	701.997	15.496
702.848	34.4421	702.329	0.72467	703.557	2657.52	703.037	24.0049
703.888	34.7864	703.368	0.09924	704.597	2661.97	704.077	15.7397
704.928	34.8075	704.408	0.26392	705.637	2658.44	705.117	17.9966
705.968	34.9455	705.448	0.4949	706.677	2654.8	706.157	18.3327
707.008	34.5969	706.488	0.53596	707.717	2657.74	707.197	20.0871
708.048	34.5708	707.528	0.29927	708.757	2659.55	708.237	6.31062
709.088	34.4035	708.568	0.15522	709.797	2658.69	709.277	16.9057
710.127	34.5605	709.608	0.74214	710.837	2654.29	710.317	12.2646
711.165	34.5872	710.646	0.60094	711.877	2658.27	711.357	15.967
712.203	34.3015	711.684	0.12607	712.917	2660.43	712.397	13.0107
713.241	34.9689	712.722	0.34106	713.957	2659.28	713.437	14.9609
714.279	34.9642	713.76	0.18424	714.997	2655.94	714.477	15.98
715.317	35.3597	714.798	0.61786	716.037	2658.82	715.517	12.0611
716.355	34.6908	715.835	0.4924	717.077	2660.43	716.557	11.9154
717.393	34.4386	716.874	0.56695	718.117	2658.12	717.597	8.47077
718.431	34.9225	717.893	0.31144	719.157	2656.2	718.637	12.5691
719.471	34.4007	718.951	-0.06377	720.197	2656.38	719.677	9.88471
720.511	35.2645	719.991	0.28951	721.237	2659.43	720.717	5.44697
721.551	34.4687	721.031	0.27371	722.277	2658.53	721.757	3.98303
722.591	34.6869	722.071	0.69745	723.317	2657.1	722.797	11.6849
723.631	34.4886	723.111	0.35717	724.357	2655.91	723.837	6.97412
724.671	34.9649	724.151	0.15422	725.397	2657.82	724.877	7.3515
725.711	34.8505	725.191	0.38185	726.437	2660.25	725.917	9.84777
726.75	34.3658	726.231	0.50898	727.477	2657.15	726.957	8.90361
727.788	34.8075	727.269	0.53205	728.517	2657.52	727.997	13.8841
728.826	34.8756	728.307	0.12298	729.557	2657.3	729.037	13.6818
729.864	34.7291	729.345	0.35526	730.597	2660.41	730.077	9.15164
730.902	34.6689	730.383	0.50207	731.637	2655.8	731.117	8.60018
731.94	34.382	731.421	0.63207	732.677	2656.7	732.157	11.91
732.98	34.8569	732.46	0.41278	733.717	2657.82	733.197	8.78398
734.02	34.7653	733.5	-0.44129	734.757	2658.73	734.237	11.0246
735.06	35.1093	734.54	0.73904	735.796	2659.18	735.276	17.4615
736.1	34.6765	735.56	0.38197	736.836	2656.98	736.316	18.1293
737.14	34.5042	736.62	0.78067	737.876	2657.6	737.356	13.2457
738.179	35.0784	737.66	0.30663	738.916	2661.84	738.396	14.8151
739.217	34.7499	738.698	0.12966	739.956	2661.96	739.436	11.773
740.255	35.1557	739.736	0.32952	740.996	2655.77	740.476	22.5562
741.293	34.4723	740.774	0.32457	742.036	2654.35	741.516	17.0101
742.331	34.4619	741.812	0.84009	743.076	2660.03	742.556	13.9874
743.369	34.3671	742.85	0.50231	744.116	2659.93	743.596	16.7806
744.407	34.656	743.888	0.22867	745.156	2656.92	744.636	13.2326
745.445	35.1255	744.926	0.07567	746.196	2655.42	745.676	17.5082
746.483	34.6162	745.964	0.55018	747.236	2657.91	746.716	20.9051
747.523	34.8542	747.003	0.28273	748.276	2660.58	747.756	13.4208
748.563	34.5511	748.043	0.72709	749.316	2661.65	748.796	14.4421
749.603	34.4123	749.083	0.34282	750.356	2658.68	749.836	15.7277
750.643	35.0784	750.123	0.23964	751.396	2660.19	750.876	18.0314
751.683	34.4149	751.163	0.20418	752.436	2657.94	751.916	11.9557
752.723	34.7852	752.203	0.66439	753.476	2660.02	752.956	10.4938
753.763	34.6928	753.243	0.20681	754.516	2656.13	753.996	15.0349
754.802	34.6354	754.283	0.5925	755.556	2657.55	755.036	12.5082
755.84	34.8235	755.302	-0.16441	756.596	2659.4	756.076	12.7976
756.878	34.639	756.359	0.53398	757.636	2660.4	757.116	8.43485
757.916	34.7124	757.397	0.37382	758.676	2656.92	758.156	11.3813
758.954	34.4856	758.435	0.3802	759.716	2656.7	759.196	18.5938
759.992	35.1819	759.473	0.12944	760.756	2660.2	760.236	8.60558
761.03	34.833	760.511	0.11936	761.796	2659.98	761.276	13.1314
762.068	34.8814	761.549	0.61987	762.836	2660.08	762.316	4.61164
763.108	34.2955	762.588	0.34647	763.876	2657.84	763.356	17.3973
764.148	34.3958	763.628	0.38324	764.916	2656.32	764.396	11.8513
765.188	34.9402	764.668	0.07109	765.956	2660.21	765.436	7.59843
766.228	34.6558	765.708	0.30111	766.996	2661.76	766.476	-0.62551
767.268	34.7545	766.748	0.37329	768.036	2657.96	767.516	4.88471
768.307	34.4969	767.788	0.53071	769.076	2657.2	768.556	9.13639
769.345	34.6652	768.826	0.37186	770.116	2657.74	769.596	6.75223
770.383	34.6968	769.864	0.76674	771.156	2661.39	770.636	6.67829
771.421	34.5007	770.902	0.55354	772.196	2659.88	771.676	5.85704
772.459	34.9442	771.94	0.60128	773.236	2657.02	772.716	1.92515
773.497	34.8128	772.978	0.22058	774.276	2657.14	773.756	7.61259
774.535	34.455	774.016	0.27691	775.316	2660.01	774.796	7.32975
775.575	35.0039	775.055	0.3845	776.356	2657.83	775.836	11.8045
776.615	34.809	776.095	0.19037	777.396	2656.62	776.876	15.7549
777.655	34.757	777.135	0.49429	778.436	2657.41	777.916	13.287
778.695	34.8149	778.175	0.21136	779.476	2662.56	778.956	7.05354
779.734	34.6446	779.215	0.57703	780.516	2657.92	779.996	7.95953
780.772	34.6676	780.253	0.49602	781.556	2657.31	781.036	12.1732
781.81	34.4807	781.291	0.34624	782.596	2660.51	782.076	6.66303
782.848	35.1326	782.329	0.26726	783.636	2659.92	783.116	9.15704
783.886	34.925	783.367	0.09113	784.676	2657.49	784.156	18.7993
784.924	34.8355	784.405	0.5201	785.716	2658.63	785.196	17.0623
785.962	34.4511	785.442	0.22513	786.756	2661.72	786.236	18.9886
787	34.7983	786.481	0.44739	787.796	2661.38	787.276	10.4862
788.038	34.4034	787.519	0.54747	788.836	2658.43	788.316	9.69113
789.076	34.7011	788.557	0.1322	789.876	2656.36	789.356	18.398
790.114	34.9024	789.595	0.32717	790.916	2659.83	790.396	12.6181
791.152	35.2127	790.633	0.06163	791.956	2659.77	791.436	12.7051
792.192	34.8969	791.672	0.18257	792.996	2656.9	792.476	11.5978
793.232	34.7196	792.712	0.5213	794.036	2658.69	793.516	16.7023
794.272	34.6814	793.752	0.48477	795.076	2658.58	794.556	15.6005
795.312	34.8649	794.792	0.09204	796.116	2658.14	795.596	10.6233
796.352	34.8583	795.832	0.53365	797.156	2658.82	796.636	17.7595
797.392	34.9031	796.872	0.22114	798.196	2658.15	797.676	12.6583
798.432	34.3989	797.912	0.55248	799.236	2660.89	798.716	11.2193
799.471	34.7585	798.952	0.24737	800.276	2658.2	799.756	7.22208
800.509	34.644	799.99	0.35436	801.316	2658.13	800.796	8.06288
801.547	34.8422	801.028	0.0701	802.356	2655.86	801.836	10.7407
802.585	34.7842	802.066	0.26948	803.396	2659.96	802.876	12.9139
803.623	34.9105	803.104	0.57198	804.435	2660.08	803.915	17.7073
804.663	34.4709	804.143	0.36068	805.475	2657.19	804.955	28.1054
805.703	34.9595	805.183	0.40676	806.515	2656.72	805.995	20.9051
806.743	34.6819	806.223	-0.04248	807.555	2661.88	807.035	21.5686
807.783	35.18	807.263	0.21722	808.595	2657.88	808.075	23.2925
808.823	34.7627	808.303	0.2472	809.635	2658.09	809.115	18.4436
809.862	34.6994	809.343	0.38518	810.675	2657.18	810.155	20.7876
810.9	34.6568	810.381	0.55405	811.715	2660.6	811.195	17.0286
811.938	34.4778	811.419	0.6422	812.755	2660.12	812.235	19.4182
812.976	34.9057	812.457	0.33506	813.795	2654.55	813.275	16.997
814.014	34.4484	813.495	0.61538	814.835	2655.99	814.315	17.7747
815.052	35.2971	814.533	0.40873	815.875	2660.57	815.355	14.9805
816.092	34.6731	815.572	0.44467	816.915	2659.27	816.395	16.1486
817.132	34.9117	816.612	0.39288	817.955	2657.99	817.435	21.9536
818.172	34.9124	817.652	0.18062	818.995	2657.32	818.475	20.4906
819.212	34.9215	818.692	0.44796	820.035	2660.18	819.515	17.1047
820.251	34.8534	819.732	0.27075	821.075	2659.83	820.555	18.9059
821.289	34.575	820.77	0.44986	822.115	2658.73	821.595	19.7826
822.327	34.615	821.808	0.73889	823.155	2657.07	822.635	20.8137
823.365	34.6913	822.846	0.16281	824.195	2659.7	823.675	19.3008
824.403	34.9426	823.884	0.40844	825.235	2658.48	824.715	10.3818
825.441	34.7091	824.922	0.10952	826.275	2657.33	825.755	10.8016
826.479	35.1254	825.96	0.27934	827.315	2657.28	826.795	11.1421
827.517	34.6464	826.997	0.75957	828.355	2660.84	827.835	15.3764
828.555	34.8064	828.036	0.41761	829.395	2657.68	828.875	8.14551
829.593	34.5925	829.074	0.60197	830.435	2655.83	829.915	16.8491
830.631	34.8723	830.112	0.17753	831.475	2660.63	830.955	17.7573
831.669	35.0924	831.15	-0.000983444	832.515	2660.53	831.995	15.8147
832.709	34.8521	832.189	0.55722	833.555	2659.17	833.035	9.06464
833.749	34.664	833.229	0.34734	834.595	2657.26	834.075	16.6338
834.789	34.4949	834.269	0.63828	835.635	2658.79	835.115	10.4906
835.829	34.8635	835.309	0.31802	836.675	2660.15	836.155	5.30128
836.868	34.6945	836.349	0.16895	837.715	2658.12	837.195	6.61624
837.906	34.9607	837.387	0.6226	838.755	2655.88	838.235	12.8236
838.944	34.6579	838.425	0.38282	839.795	2660.64	839.275	9.69442
839.982	34.5007	839.463	0.68698	840.835	2660.98	840.315	12.6083
841.02	34.7717	840.501	0.18636	841.875	2658.48	841.355	13.2913
842.058	34.9098	841.539	0.25771	842.915	2656.78	842.395	5.88748
843.096	35.2387	842.577	0.18362	843.955	2659.44	843.435	16.1313
844.136	34.6779	843.616	0.3011	844.995	2659.43	844.475	4.55405
845.176	34.7863	844.656	0.62279	846.035	2658.44	845.515	1.54332
846.216	34.2978	845.696	0.51508	847.075	2657.8	846.555	4.53011
847.256	34.9919	846.736	0.26373	848.115	2659.13	847.595	0.71887
848.296	35.2249	847.776	-0.1377	849.155	2659.42	848.635	8.23142
849.336	35.019	848.816	0.45721	850.194	2661.12	849.674	10.4786
850.375	34.7204	849.856	0.49947	851.234	2659.18	850.714	11.4445
851.413	34.3724	850.894	0.64817	852.274	2658.88	851.754	16.5652
852.451	34.8924	851.913	0.32054	853.314	2658.73	852.794	6.86099
853.489	34.8514	852.97	0.55842	854.354	2657.97	853.834	8.85033
854.527	34.9035	854.008	0.11741	855.394	2657.92	854.874	3.09872
855.565	34.8864	855.046	0.24478	856.434	2660.81	855.914	-3.00529
856.605	34.9209	856.085	0.27977	857.474	2663.58	856.954	-8.13047
857.645	34.5791	857.125	0.44613	858.514	2658.32	857.994	-3.41536
858.685	34.9285	858.165	0.37765	859.554	2659.12	859.034	-0.08164
859.725	34.8724	859.205	0.09041	860.594	2657.26	860.074	0.15763
860.765	35.1197	860.245	0.39673	861.634	2662.8	861.114	-2.30157
861.805	34.5953	861.285	0.79041	862.674	2657.43	862.154	7.29821
862.844	34.5834	862.325	0.41568	863.714	2657.47	863.194	-1.47062
863.882	34.8777	863.363	0.56034	864.754	2660.84	864.234	-5.40799
864.92	34.7594	864.401	0.50414	865.794	2659.01	865.274	-7.17763
865.958	35.1973	865.439	-0.14657	866.834	2660.47	866.314	-5.31989
866.996	34.8553	866.477	0.67925	867.874	2656.8	867.354	-2.9042
868.034	34.7162	867.515	0.20438	868.914	2658.84	868.394	4.63449
869.072	34.4472	868.553	0.62476	869.954	2658.09	869.434	0.91902
870.112	34.6497	869.572	0.60862	870.994	2658.97	870.474	5.12617
871.152	34.8447	870.632	0.1229	872.034	2658.54	871.514	0.30989
872.192	35.0626	871.672	0.27818	873.074	2660.08	872.554	11.2166
873.232	35.2376	872.712	0.33773	874.114	2661.67	873.594	-1.69732
874.272	34.5521	873.751	0.42398	875.154	2657.4	874.634	0.66636
875.311	34.7317	874.792	0.36538	876.194	2657.41	875.674	1.76937
876.349	34.8638	875.83	0.48108	877.234	2658.13	876.714	-3.99842
877.387	34.913	876.868	0.50319	878.274	2661.97	877.754	-4.47577
878.425	34.6787	877.906	0.13203	879.313	2660.62	878.793	9.32468
879.463	35.0991	878.944	0.55576	880.353	2657.2	879.833	13.7201
880.501	34.6663	879.982	0.41193	881.393	2659.91	880.873	5.22224
881.541	34.6917	881.021	0.53788	882.433	2659.38	881.913	1.13811
882.581	34.8992	882.061	0.54772	883.473	2658.28	882.953	5.72718
883.621	34.8766	883.101	0.53061	884.513	2656.13	883.993	1.26779
884.661	35.4226	884.141	0.67324	885.553	2657.9	885.033	6.48657
885.7	34.3582	885.181	0.38494	886.593	2660.29	886.073	1.29629
886.738	34.6876	886.219	0.67921	887.633	2659.97	887.113	6.39982
887.776	34.4501	887.257	0.18586	888.673	2658.28	888.153	3.58181
888.814	35.0865	888.295	0.29059	889.713	2661.5	889.193	3.36001
889.852	35.1054	889.333	0.21626	890.753	2658.66	890.233	-1.5061
890.892	35.1661	890.372	0.7002	891.793	2658.44	891.273	4.60567
891.932	34.7577	891.412	0.49343	892.833	2657.85	892.313	10.1693
892.972	34.9786	892.452	0.48347	893.873	2659.63	893.353	7.60791
894.012	34.699	893.492	0.17383	894.913	2662.02	894.393	2.25778
895.052	35.2224	894.532	0.01558	895.953	2658.19	895.433	5.25006
896.092	35.0881	895.572	0.43514	896.993	2657.93	896.473	3.16074
897.131	34.8797	896.612	0.50565	898.033	2661.5	897.513	-5.37844
898.169	34.6549	897.65	0.74258	899.073	2663.09	898.553	-0.37607
899.207	34.5238	898.688	0.62296	900.113	2660.37	899.593	-3.69664
900.245	35.3581	899.726	0.33631	901.153	2658.94	900.633	1.57105
901.283	34.6919	900.764	0.45714	902.193	2660.39	901.673	-1.29594
902.321	34.8665	901.802	0.49379	903.233	2662.48	902.713	0.36292
903.361	34.771	902.841	0.64262	904.273	2658.57	903.753	-3.96918
904.401	34.8694	903.881	0.2717	905.313	2658.34	904.793	3.09544
905.441	35.2337	904.921	0.04337	906.353	2661.82	905.833	-5.52643
906.481	35.1928	905.961	0.10732	907.393	2658.04	906.873	-1.95656
907.521	35.1894	907.001	0.26665	908.433	2661.07	907.913	-9.8269
908.561	34.7312	908.041	0.88481	909.473	2657.1	908.953	-2.92111
909.601	34.4366	909.081	0.27297	910.513	2658.72	909.993	1.35358
910.64	34.8987	910.121	-0.21907	911.553	2663.73	911.033	1.00565
911.678	34.6997	911.159	0.24209	912.593	2660.09	912.073	-3.10784
912.716	35.3608	912.197	0.21426	913.633	2660.3	913.113	-4.21168
913.754	34.9459	913.235	0.18701	914.673	2663.25	914.153	-0.89195
914.792	35.1632	914.273	0.72709	915.713	2661.66	915.193	1.24325
915.832	34.2461	915.312	0.54191	916.753	2663.01	916.233	-0.18147
916.872	34.7198	916.352	0.64306	917.793	2660.99	917.273	1.53395
917.912	34.8735	917.392	0.1186	918.833	2661.78	918.313	-0.37589
918.952	35.068	918.432	0.47414	919.873	2662.17	919.353	-11.8083
919.992	34.9143	919.472	0.43045	920.913	2659.58	920.393	-6.67328
921.031	34.6746	920.512	0.89269	921.953	2662.64	921.433	-2.54545
922.069	34.8255	921.55	0.42402	922.993	2663.7	922.473	-0.28295
923.107	34.6945	922.588	0.42837	924.033	2663.66	923.513	-5.47213
924.145	35.2383	923.626	0.12348	925.073	2661.58	924.553	-1.91641
925.183	34.6847	924.664	0.4205	926.113	2660.23	925.593	-7.28507
926.221	35.3766	925.702	0.66494	927.153	2663.11	926.633	-6.55506
927.261	34.8593	926.741	0.30332	928.192	2664.49	927.672	-0.71424
928.301	34.9909	927.781	0.33711	929.232	2659.9	928.712	-1.37107
929.34	34.7988	928.821	0.14739	930.272	2664.01	929.752	1.42333
930.378	35.1	929.859	0.58805	931.312	2662.12	930.792	-1.6449
931.416	34.9835	930.897	0.21022	932.352	2663.83	931.832	-4.04962
932.454	34.8884	931.935	0.68771	933.392	2660.52	932.872	1.40631
933.492	34.3412	932.973	0.42088	934.432	2663.42	933.912	7.49304
934.53	34.9006	934.011	0.72077	935.472	2663.74	934.952	1.6665
935.568	35.185	935.049	-0.00384	936.512	2665.69	935.992	6.23703
936.608	35.2141	936.088	0.64951	937.552	2660.08	937.032	4.39246
937.648	35.1519	937.128	0.1191	938.592	2663.13	938.072	-0.65205
938.688	34.669	938.167	0.61962	939.632	2664.33	939.112	0.13987
939.728	34.873	939.208	0.40953	940.672	2662.88	940.152	-0.9466
940.767	34.3926	940.248	0.58973	941.712	2662.1	941.192	3.51305
941.805	35.0621	941.286	0.32063	942.752	2661.65	942.232	4.00154
942.843	34.9638	942.324	0.33835	943.792	2666.2	943.272	2.21565
943.881	34.7378	943.362	0.37967	944.832	2665.07	944.312	-4.69309
944.919	34.9394	944.4	0.13906	945.872	2661.73	945.352	1.38605
945.957	34.8357	945.438	0.56685	946.912	2666.67	946.392	3.29827
946.995	34.9572	946.476	0.63	947.952	2663.71	947.432	-4.61229
948.033	34.9538	947.514	0.54948	948.992	2665.12	948.472	-4.78723
949.073	34.9052	948.553	0.53979	950.032	2662.26	949.512	0.46417
950.113	34.8831	949.593	0.42053	951.072	2664.13	950.552	-1.7861
951.153	35.005	950.633	0.63256	952.112	2663.59	951.592	-5.55367
952.192	34.7377	951.673	0.13124	953.151	2665.38	952.631	-2.30693
953.23	34.841	952.711	0.38547	954.191	2659.51	953.671	8.09031
954.268	35.2801	953.749	0.12698	955.231	2663.64	954.711	3.82347
955.306	35.124	954.787	0.123	956.271	2664.07	955.751	0.00255
956.344	34.9733	955.825	0.61457	957.311	2665.6	956.791	6.11439
957.384	34.343	956.863	0.59391	958.351	2663.93	957.831	5.662
958.424	35.0283	957.904	0.3328	959.391	2663	958.871	4.11217
959.464	34.8802	958.944	0.10447	960.431	2669.18	959.911	5.92329
960.504	35.093	959.984	0.51164	961.471	2663.72	960.951	1.53681
961.543	35.2902	961.024	0.08328	962.511	2664.99	961.991	1.72078
962.581	35.0107	962.062	0.56591	963.551	2665.4	963.031	1.32175
963.619	34.967	963.081	0.4084	964.591	2667.86	964.071	2.84783
964.657	34.7151	964.138	0.49406	965.631	2666.57	965.111	2.62281
965.695	35.0508	965.176	0.09908	966.671	2664.04	966.151	7.84378
966.735	34.9044	966.215	0.25353	967.711	2664.33	967.191	11.2799
967.775	34.9297	967.255	0.58155	968.751	2666.94	968.231	6.42791
968.815	34.4816	968.295	0.39494	969.791	2665.29	969.271	-2.92492
969.855	34.8887	969.335	0.16483	970.831	2662.29	970.311	10.4732
970.894	34.9928	970.375	-0.12859	971.871	2665.21	971.351	10.7431
971.932	35.4359	971.413	0.41758	972.911	2665.26	972.391	5.17318
972.97	34.6858	972.451	0.42243	973.951	2666.91	973.431	6.46226
974.008	34.684	973.489	0.85642	974.991	2664.24	974.471	11.4037
975.046	34.3804	974.527	0.54429	976.031	2663.75	975.511	7.49471
976.084	34.6574	975.565	0.43159	977.07	2670.04	976.55	13.4128
977.124	35.0106	976.604	-0.06948	978.11	2666.26	977.59	17.533
978.164	35.1127	977.644	0.29608	979.15	2665.23	978.63	13.9982
979.204	35.2135	978.684	0.64031	980.19	2667.89	979.67	17.1482
980.244	34.6894	979.724	0.67318	981.23	2668.71	980.71	12.3169
981.284	35.0633	980.764	0.64846	982.27	2670.38	981.75	14.0225
982.323	35.1594	981.804	0.397	983.31	2664.58	982.79	19.9896
983.361	34.9495	982.842	0.37514	984.35	2666.48	983.83	22.5654
984.399	35.3153	983.88	0.25123	985.39	2669.61	984.87	11.1144
985.437	34.5787	984.918	0.67057	986.43	2666.52	985.91	13.7337
986.475	34.6942	985.956	0.66325	987.47	2666.91	986.95	5.16399
987.513	34.809	986.994	0.46521	988.51	2666.5	987.99	20.3209
988.553	35.0322	988.033	0.46313	989.55	2665.85	989.03	9.77819
989.593	34.9549	989.073	0.05516	990.59	2668.67	990.07	9.4542
990.633	34.8777	990.113	0.6706	991.63	2664.14	991.11	17.5934
991.673	35.07	991.153	0.03945	992.67	2666.29	992.15	15.5726
992.712	34.5636	992.193	0.42708	993.71	2666.44	993.19	16.2601
993.75	35.2646	993.231	0.30568	994.75	2670.3	994.23	12.4392
994.788	34.9564	994.269	0.2117	995.79	2665.49	995.27	11.8912
995.826	35.2217	995.307	0.50824	996.83	2663.95	996.31	19.2962
996.864	34.9115	996.345	0.58283	997.868	2669.94	997.349	18.1118
997.904	35.0488	997.384	0.57538	998.907	2672.43	998.387	12.5657
998.944	35.0248	998.404	0.1915	999.947	2664.3	999.427	16.1171
999.984	34.7607	999.464	0.26214	1000.99	2667.5	1000.47	22.0842
1001.02	35.0632	1000.5	-0.08694	1002.03	2667.65	1001.51	12.2267
1002.06	34.7953	1001.54	0.54923	1003.07	2671.64	1002.55	14.945
1003.1	34.9638	1002.58	0.35094	1004.11	2664.75	1003.59	17.0475
1004.14	34.6486	1003.62	0.68278	1005.15	2665.85	1004.63	11.0459
1005.18	34.8546	1004.66	0.16107	1006.19	2668.77	1005.67	20.0868
1006.22	34.8267	1005.7	0.42245	1007.23	2670.82	1006.71	8.87073
1007.26	34.914	1006.74	0.28079	1008.27	2666.18	1007.75	8.89696
1008.3	34.7973	1007.77	0.17203	1009.31	2666.57	1008.79	12.6539
1009.34	35.1145	1008.82	0.62379	1010.35	2667.73	1009.83	13.372
1010.38	34.7948	1009.86	0.22916	1011.39	2671.6	1010.87	6.3152
1011.42	35.2031	1010.89	0.65827	1012.43	2668.11	1011.91	10.5768
1012.46	34.7803	1011.94	0.18366	1013.47	2667.53	1012.95	9.58393
1013.5	35.0312	1012.98	0.44468	1014.51	2669.69	1013.99	19.385
1014.53	34.8119	1014.02	0.44977	1015.54	2670.68	1015.02	19.0076
1015.57	34.8937	1015.05	0.26125	1016.58	2670.23	1016.06	19.2176
1016.61	35.0697	1016.09	0.46351	1017.62	2669.28	1017.1	22.9158
1017.65	34.9733	1017.13	0.37751	1018.66	2668.17	1018.14	17.7778
1018.69	35.0498	1018.17	0.64449	1019.7	2673.99	1019.18	22.2352
1019.72	34.7784	1019.21	0.69464	1020.74	2670.68	1020.22	13.0064
1020.76	34.4109	1020.24	0.80391	1021.78	2669.03	1021.26	23.1589
1021.8	34.8046	1021.28	0.37161	1022.82	2668.35	1022.3	19.0824
1022.84	34.802	1022.32	0.15115	1023.86	2670.23	1023.34	16.0011
1023.88	35.3244	1023.36	0.00531	1024.9	2668.1	1024.38	16.2351
1024.92	34.9257	1024.4	0.4678	1025.94	2668.53	1025.42	18.7521
1025.96	34.7571	1025.44	0.8292	1026.98	2668.57	1026.46	7.8374
1027	34.6115	1026.48	0.5477	1028.02	2673.33	1027.5	9.21669
1028.04	35.1444	1027.52	0.53681	1029.06	2670.94	1028.54	10.8856
1029.08	34.9592	1028.56	0.36999	1030.1	2667.55	1029.58	13.0217
1030.11	34.7493	1029.59	0.5341	1031.14	2668.74	1030.62	14.1474
1031.15	34.8976	1030.63	0.7261	1032.18	2670.16	1031.66	22.5402
1032.19	34.5815	1031.67	0.41635	1033.22	2670.3	1032.7	15.7264
1033.23	34.9854	1032.71	0.27469	1034.26	2666.94	1033.74	20.1378
1034.27	35.0127	1033.75	0.02502	1035.3	2665.97	1034.78	21.0133
1035.31	35.2493	1034.79	0.54258	1036.34	2667.79	1035.82	24.0501
1036.35	34.8521	1035.83	0.31759	1037.38	2669.14	1036.86	16.891
1037.39	34.9134	1036.87	0.68614	1038.42	2671.16	1037.9	13.9574
1038.43	35.0336	1037.91	-0.15707	1039.46	2665.2	1038.94	11.0902
1039.47	35.1788	1038.95	0.3121	1040.5	2668.3	1039.98	16.3176
1040.5	35.0123	1039.99	0.36069	1041.54	2664.53	1041.02	12.5454
1041.54	34.8623	1041.02	0.59024	1042.58	2667.85	1042.06	7.40174
1042.58	34.3836	1042.06	0.38359	1043.62	2665.07	1043.1	2.87154
1043.62	34.5503	1043.08	0.51922	1044.66	2661.8	1044.14	7.02961
1044.66	35.1155	1044.14	0.18778	1045.7	2665.18	1045.18	7.68332
1045.7	35.1016	1045.18	0.2477	1046.74	2666.86	1046.22	2.57224
1046.74	35.3508	1046.22	0.11486	1047.78	2663.62	1047.26	6.5117
1047.78	34.9113	1047.26	0.58831	1048.82	2662.77	1048.3	2.65365
1048.82	35.0254	1048.3	0.62081	1049.86	2662.01	1049.34	6.63777
1049.86	34.7713	1049.34	0.78337	1050.9	2666.29	1050.38	10.8723
1050.89	34.8142	1050.37	0.54681	1051.94	2663.65	1051.42	11.4563
1051.93	35.0455	1051.41	0.22717	1052.98	2661.87	1052.46	14.3799
1052.97	35.0904	1052.45	0.5453	1054.02	2662.09	1053.5	15.175
1054.01	35.0654	1053.49	0.44452	1055.06	2662.33	1054.54	17.7853
1055.05	34.6755	1054.53	0.49919	1056.1	2668.54	1055.58	14.7985
1056.09	35.2312	1055.57	0.35431	1057.14	2662.42	1056.62	8.18207
1057.12	35.2319	1056.61	0.15852	1058.18	2661.14	1057.66	11.68
1058.16	34.3921	1057.64	0.65189	1059.22	2659.99	1058.7	14.3893
1059.21	35.0996	1058.68	0.40341	1060.26	2664.2	1059.74	14.1477
1060.24	34.848	1059.73	0.18271	1061.3	2661.82	1060.78	14.9113
1061.28	35.3612	1060.76	0.35493	1062.34	2656.31	1061.82	11.2566
1062.32	35.2227	1061.8	-0.16368	1063.38	2659.71	1062.86	7.255
1063.36	35.0695	1062.84	0.557	1064.42	2660.29	1063.9	10.4495
1064.4	34.9796	1063.86	0.31546	1065.46	2661.66	1064.94	4.94467
1065.44	34.31	1064.92	0.49518	1066.5	2658.16	1065.98	4.80424
1066.48	35.0187	1065.96	-0.1219	1067.54	2657.09	1067.02	16.5906
1067.52	35.3547	1067	-0.10954	1068.58	2663.49	1068.06	13.7364
1068.56	35.1092	1068.04	0.64907	1069.62	2661.28	1069.1	17.2626
1069.6	34.3905	1069.08	0.72245	1070.66	2659.44	1070.14	14.8544
1070.63	34.7397	1070.12	0.53597	1071.7	2657.15	1071.18	10.5232
1071.67	35.0422	1071.15	0.29142	1072.74	2655.25	1072.22	17.0241
1072.71	35.1046	1072.19	0.47723	1073.78	2658.92	1073.26	10.5046
1073.75	34.9426	1073.23	0.6163	1074.82	2658.72	1074.3	7.81689
1074.79	34.571	1074.27	0.44161	1075.86	2654.25	1075.34	9.05894
1075.83	34.8307	1075.31	0.2897	1076.9	2657.74	1076.38	6.34076
1076.87	35.2206	1076.35	0.25437	1077.94	2657.98	1077.42	-0.42569
1077.91	34.8333	1077.39	0.51111	1078.98	2659.73	1078.46	4.99519
1078.95	34.7923	1078.43	0.6224	1080.02	2653.17	1079.5	4.56657
1079.99	34.4041	1079.47	0.393	1081.06	2654.44	1080.54	6.80391
1081.02	35.0896	1080.51	0.24632	1082.1	2656.68	1081.58	13.1343
1082.06	34.9863	1081.54	0.14556	1083.14	2657.57	1082.62	13.162
1083.1	35.0164	1082.58	0.71533	1084.17	2656.5	1083.65	9.28821
1084.14	34.8617	1083.62	0.58344	1085.21	2654.39	1084.69	10.6945
1085.18	34.3643	1084.66	0.44273	1086.25	2652.29	1085.73	23.3691
1086.22	35.2942	1085.7	0.03034	1087.29	2654.81	1086.77	16.0588
1087.26	35.2397	1086.74	0.52525	1088.33	2655.96	1087.81	15.6584
1088.3	35.0605	1087.78	0.16972	1089.37	2656.09	1088.85	18.0132
1089.34	34.7703	1088.82	0.54376	1090.41	2655.25	1089.89	11.7514
1090.38	34.5754	1089.86	0.42856	1091.45	2653.58	1090.93	8.49374
1091.41	34.7715	1090.89	0.32075	1092.49	2654.27	1091.97	10.1894
1092.45	35.0694	1091.93	0.6576	1093.53	2656.5	1093.01	9.60199
1093.49	34.8413	1092.97	0.1732	1094.57	2652.79	1094.05	8.58166
1094.53	35.0091	1094.01	0.28283	1095.61	2650.91	1095.09	8.72298
1095.57	34.7063	1095.05	0.7452	1096.65	2652.54	1096.13	11.2104
1096.61	34.9823	1096.09	0.09403	1097.69	2650.99	1097.17	6.80637
1097.65	34.8302	1097.13	0.10818	1098.73	2654.04	1098.21	13.0854
1098.69	35.0328	1098.17	0.36765	1099.77	2649.58	1099.25	8.92287
1099.73	34.742	1099.21	0.59041	1100.81	2648.74	1100.29	10.6696
1100.76	35.1818	1100.24	0.67906	1101.85	2653.84	1101.33	13.3125
1101.8	35.055	1101.28	0.24724	1102.89	2652.02	1102.37	3.65938
1102.84	34.7752	1102.32	0.69185	1103.93	2651.13	1103.41	4.44792
1103.88	35.1206	1103.36	0.25764	1104.97	2646.8	1104.45	9.44457
1104.92	34.6842	1104.4	0.63655	1106.01	2648.73	1105.49	4.02789
1105.96	34.8033	1105.42	0.64976	1107.05	2652.39	1106.53	6.72424
1107	34.5492	1106.48	0.23617	1108.09	2648.58	1107.57	9.07461
1108.04	35.2774	1107.52	0.24948	1109.13	2648.03	1108.61	6.33902
1109.08	35.0149	1108.56	0.4093	1110.17	2647.05	1109.65	5.41121
1110.12	34.8544	1109.6	0.64945	1111.21	2653.14	1110.69	4.98585
1111.15	34.9073	1110.63	0.44056	1112.25	2647.71	1111.73	1.73038
1112.19	34.8783	1111.67	0.31201	1113.29	2644.87	1112.77	-1.69911
1113.23	35.1977	1112.71	0.32448	1114.33	2645.37	1113.81	13.3708
1114.27	34.9355	1113.75	0.20094	1115.37	2651.01	1114.85	10.179
1115.31	34.803	1114.79	0.4715	1116.41	2648.98	1115.89	11.4232
1116.35	35.1394	1115.83	0.36488	1117.45	2644.74	1116.93	10.8114
1117.39	34.951	1116.87	0.45913	1118.49	2644.54	1117.97	16.1735
1118.43	35.1305	1117.91	0.1216	1119.53	2647.53	1119.01	6.53991
1119.47	34.9771	1118.95	0.60972	1120.57	2649.34	1120.05	11.132
1120.5	35.0236	1119.99	0.64139	1121.61	2643.57	1121.09	12.6057
1121.54	34.803	1121.02	0.41103	1122.65	2644.56	1122.13	4.22623
1122.58	34.9781	1122.06	0.60292	1123.69	2646.6	1123.17	2.25962
1123.62	35.4143	1123.1	0.16895	1124.73	2646.82	1124.21	5.43992
1124.66	34.8524	1124.14	0.58244	1125.77	2644.63	1125.25	7.98609
1125.7	34.8535	1125.18	0.58216	1126.81	2642.58	1126.29	10.578
1126.74	35.2022	1126.22	0.35157	1127.85	2646.81	1127.33	6.94828
1127.78	35.0884	1127.26	0.29323	1128.89	2644.47	1128.37	6.73941
1128.82	35.2498	1128.3	0.21033	1129.93	2642.23	1129.41	4.56511
1129.85	35.0159	1129.33	0.51583	1130.97	2643.58	1130.45	7.57679
1130.89	34.8346	1130.37	0.66205	1132.01	2644.79	1131.49	2.81274
1131.93	34.5763	1131.41	0.59298	1133.05	2642.98	1132.53	14.837
1132.97	34.8678	1132.45	0.58507	1134.09	2641.38	1133.57	7.30256
1134.01	35.295	1133.49	-0.13202	1135.13	2639.29	1134.61	9.76964
1135.05	35.1442	1134.53	0.39926	1136.17	2645.13	1135.65	6.85882
1136.09	35.4076	1135.57	0.61606	1137.21	2643.43	1136.69	10.0618
1137.12	34.4818	1136.61	0.88183	1138.24	2640.28	1137.73	6.08076
1138.16	35.1295	1137.62	0.43274	1139.28	2640.81	1138.76	8.3114
1139.2	34.7789	1138.68	-0.00325	1140.32	2641.24	1139.8	8.29154
1140.24	35.5427	1139.72	0.30677	1141.36	2644.62	1140.84	11.0704
1141.28	35.1131	1140.76	0.24331	1142.4	2639.9	1141.88	5.93743
1142.32	35.0657	1141.8	0.70923	1143.44	2640.3	1142.92	6.13298
1143.36	34.684	1142.82	0.46649	1144.48	2643.03	1143.96	2.90781
1144.39	35.0251	1143.88	0.61356	1145.52	2643.83	1145	6.43598
1145.43	34.8934	1144.91	0.15765	1146.56	2642.16	1146.04	5.99744
1146.47	35.1481	1145.95	0.23522	1147.6	2638.96	1147.08	15.0576
1147.51	35.3562	1146.99	0.67863	1148.64	2642.22	1148.12	7.65136
1148.55	34.6968	1148.03	0.60838	1149.68	2641.53	1149.16	11.7636
1149.59	34.6793	1149.07	0.64493	1150.72	2642.95	1150.2	3.71896
1150.63	35.0049	1150.11	0.40169	1151.76	2640.89	1151.24	10.4993
1151.67	35.2331	1151.15	-0.05945	1152.8	2641.39	1152.28	6.39422
1152.71	35.2331	1152.19	0.30386	1153.84	2646.65	1153.32	3.87378
1153.74	35.0934	1153.22	0.53174	1154.88	2643.06	1154.36	11.3068
1154.78	34.928	1154.26	0.86118	1155.92	2642.5	1155.4	8.57763
1155.82	34.9819	1155.28	0.49661	1156.96	2638.1	1156.44	13.1054
1156.86	34.9442	1156.34	-0.0338	1157.99	2640.27	1157.48	9.07424
1157.9	35.1622	1157.38	0.38816	1159.03	2647.42	1158.51	7.46758
1158.94	35.3538	1158.42	0.46191	1160.07	2642.69	1159.55	5.2648
1159.98	34.8563	1159.46	0.53124	1161.11	2641.45	1160.59	9.29989
1161.02	34.9325	1160.5	0.4307	1162.15	2638.89	1161.63	11.3673
1162.05	34.9715	1161.54	0.277	1163.19	2639.93	1162.67	5.89062
1163.09	35.0685	1162.57	0.30079	1164.23	2643.35	1163.71	4.25997
1164.13	35.2656	1163.61	0.24031	1165.27	2643.15	1164.75	5.38442
1165.17	34.9566	1164.65	0.59122	1166.31	2639.02	1165.79	5.90194
1166.21	35.1592	1165.69	0.30507	1167.35	2640.03	1166.83	10.3655
1167.25	35.2951	1166.73	0.07567	1168.39	2643.88	1167.87	2.40239
1168.29	35.2205	1167.77	0.42825	1169.43	2645.04	1168.91	3.0472
1169.33	35.1711	1168.81	0.27252	1170.47	2640.84	1169.95	1.38064
1170.37	35.377	1169.85	0.59124	1171.51	2641.14	1170.99	0.98991
1171.41	35.0442	1170.89	0.2952	1172.55	2641.16	1172.03	-3.03359
1172.45	34.8154	1171.93	0.66757	1173.59	2642.15	1173.07	0.97313
1173.48	34.9689	1172.96	0.30095	1174.63	2642.89	1174.11	-3.93906
1174.52	34.8484	1174	0.52263	1175.67	2638.91	1175.15	-2.16089
1175.56	35.4438	1175.04	-0.04544	1176.71	2639.54	1176.19	-1.64884
1176.6	35.1058	1176.08	0.47498	1177.75	2642.21	1177.23	1.58459
1177.64	35.4554	1177.12	0.65197	1178.79	2644.88	1178.27	-7.6076
1178.68	34.5982	1178.16	0.54511	1179.83	2641.42	1179.31	-2.08022
1179.72	35.0624	1179.2	0.63769	1180.87	2639.83	1180.35	-3.69022
1180.76	34.7575	1180.24	0.14091	1181.91	2641.29	1181.39	0.48949
1181.79	35.2648	1181.28	0.59517	1182.95	2642.93	1182.43	5.66988
1182.83	34.9361	1182.31	0.54565	1183.99	2642.5	1183.47	3.66832
1183.87	34.9896	1183.35	0.53464	1185.03	2639.66	1184.51	9.79611
1184.91	35.0638	1184.39	0.36532	1186.07	2638.35	1185.55	8.16224
1185.95	35.0801	1185.43	0.21161	1187.11	2641.85	1186.59	10.0644
1186.99	35.2737	1186.47	0.23172	1188.14	2643.29	1187.62	3.95791
1188.03	34.8811	1187.51	0.4956	1189.18	2642.7	1188.66	6.8923
1189.07	34.992	1188.55	0.87965	1190.22	2637.91	1189.7	8.14718
1190.11	34.7999	1189.59	0.54451	1191.26	2639.37	1190.74	8.05996
1191.14	35.2503	1190.63	0.46674	1192.3	2640.49	1191.78	8.77767
1192.18	34.9837	1191.66	0.3662	1193.34	2645.01	1192.82	3.61424
1193.22	35.413	1192.7	0.12226	1194.38	2644.87	1193.86	7.05542
1194.26	35.0016	1193.74	0.21472	1195.42	2638.07	1194.9	6.86483
1195.3	35.0912	1194.78	0.58756	1196.46	2642.35	1195.94	5.02856
1196.34	34.8873	1195.82	0.48226	1197.5	2642.2	1196.98	2.96936
1197.38	35.0148	1196.86	0.45516	1198.54	2642.64	1198.02	6.0636
1198.42	35.1362	1197.9	0.025	1199.58	2639.05	1199.06	3.05812
1199.46	35.3839	1198.94	0.13367	1200.62	2637.19	1200.1	5.00265
1200.5	35.2922	1199.98	0.58758	1201.66	2641.08	1201.14	5.20149
1201.53	34.6874	1201.02	0.49813	1202.7	2642.56	1202.18	5.52426
1202.57	34.7995	1202.05	0.86084	1203.74	2643.57	1203.22	-2.07121
1203.61	35.0207	1203.09	0.31815	1204.78	2638.35	1204.26	5.02565
1204.65	35.1286	1204.13	0.42278	1205.82	2641.77	1205.3	-4.65486
1205.69	35.2325	1205.17	0.40915	1206.86	2641.4	1206.34	-3.24551
1206.73	34.8915	1206.21	0.20144	1207.9	2640.59	1207.38	-5.82135
1207.77	35.2994	1207.25	0.46414	1208.94	2638.49	1208.42	1.31471
1208.81	35.1478	1208.29	0.08143	1209.98	2640.97	1209.46	-5.33558
1209.85	35.0141	1209.33	0.63857	1211.02	2644.29	1210.5	1.77107
1210.89	35.4806	1210.37	0.1326	1212.06	2643.68	1211.54	8.44591
1211.92	34.9919	1211.41	0.55514	1213.1	2641.49	1212.58	6.10179
1212.96	35.0721	1212.42	0.28224	1214.14	2639.83	1213.62	7.27739
1214	34.8489	1213.48	0.32428	1215.18	2637.42	1214.66	6.2025
1215.04	35.3364	1214.52	0.32101	1216.22	2644.1	1215.7	-1.84217
1216.08	35.2185	1215.56	0.33897	1217.26	2642.64	1216.74	-1.87829
1217.12	35.3955	1216.6	0.49891	1218.3	2641.3	1217.78	1.80762
1218.16	34.674	1217.64	0.35557	1219.34	2638.8	1218.82	3.28448
1219.2	35.1632	1218.68	0.64127	1220.38	2639.56	1219.86	6.1666
1220.24	35.1879	1219.72	-0.17547	1221.42	2644.83	1220.9	-1.92595
1221.28	35.1806	1220.76	0.22395	1222.46	2641.39	1221.94	3.82215
1222.32	35.8418	1221.8	0.63864	1223.5	2638.52	1222.98	4.61157
1223.35	35.1879	1222.84	0.29992	1224.54	2639.47	1224.02	2.0423
1224.39	34.825	1223.87	0.48418	1225.58	2641.01	1225.06	1.02617
1225.43	35.7649	1224.91	0.82041	1226.62	2642.56	1226.1	3.45143
1226.47	36.0035	1225.95	0.55287	1227.66	2639.05	1227.14	1.43245
1227.51	35.4036	1226.99	0.97673	1228.7	2637.13	1228.18	4.79647
1228.55	35.4144	1228.03	0.17072	1229.74	2638.95	1229.22	0.52815
1229.59	35.6698	1229.07	0.7338	1230.78	2640.37	1230.26	-0.46185
1230.63	35.5817	1230.09	0.26838	1231.82	2640.67	1231.3	3.60472
1231.66	35.2966	1231.15	1.05166	1232.86	2636.77	1232.34	6.15947
1232.7	35.5097	1232.18	0.53055	1233.9	2640.34	1233.38	1.31473
1233.74	34.8418	1233.22	0.37756	1234.94	2638.79	1234.42	7.41093
1234.78	35.6355	1234.26	0.81311	1235.98	2639.76	1235.46	1.16524
1235.82	35.1216	1235.3	0.41359	1237.02	2640.32	1236.5	-2.34052
1236.86	35.3847	1236.34	0.4703	1238.06	2637.9	1237.54	2.13393
1237.9	35.0318	1237.38	0.4277	1239.1	2642.1	1238.58	0.8078
1238.94	34.9395	1238.42	0.32764	1240.14	2643.6	1239.62	-4.03475
1239.98	35.5222	1239.46	0.50354	1241.18	2638.54	1240.66	1.89394
1241.02	35.4768	1240.5	0.01677	1242.22	2637.91	1241.7	0.57
1242.06	34.9766	1241.54	0.70826	1243.26	2638.91	1242.74	0.49146
1243.1	35.3558	1242.58	0.15914	1244.3	2642.52	1243.78	-0.75745
1244.14	34.832	1243.62	0.30536	1245.34	2640.09	1244.82	-1.5408
1245.17	36.0664	1244.65	0.35455	1246.38	2637.27	1245.86	6.37512
1246.21	34.9949	1245.69	0.12825	1247.41	2637.24	1246.9	9.27463
1247.25	35.272	1246.73	0.95633	1248.45	2639.59	1247.93	6.10935
1248.29	35.0413	1247.75	0.45813	1249.49	2642.06	1248.97	9.88334
1249.33	34.9024	1248.81	0.797	1250.53	2641.26	1250.01	8.38222
1250.36	35.2683	1249.85	0.000636636	1251.57	2639.38	1251.05	9.05854
1251.4	35	1250.88	0.22911	1252.61	2636.76	1252.09	12.5574
1252.44	35.4331	1251.92	0.24898	1253.65	2640.63	1253.13	7.37115
1253.48	35.3538	1252.96	0.36314	1254.69	2641.31	1254.17	2.4394
1254.52	35.0526	1254	0.43057	1255.73	2640.94	1255.21	9.80597
1255.56	35.0193	1255.04	0.29654	1256.77	2637.29	1256.25	6.12831
1256.6	35.2297	1256.08	0.52609	1257.81	2638.24	1257.29	8.01415
1257.64	35.2058	1257.12	0.20978	1258.85	2641.28	1258.33	8.0759
1258.68	35.192	1258.16	0.38509	1259.89	2638.79	1259.37	4.457
1259.72	34.7774	1259.2	0.87834	1260.93	2638.98	1260.41	1.0697
1260.75	35.169	1260.23	0.37046	1261.97	2637.58	1261.45	-0.64146
1261.79	34.8805	1261.27	0.38043	1263.01	2639.1	1262.49	3.21525
1262.83	35.4217	1262.31	0.26868	1264.05	2642.1	1263.53	-3.65365
1263.87	35.0899	1263.35	0.20761	1265.09	2641.21	1264.57	1.80409
1264.91	35.1995	1264.39	0.76177	1266.13	2636.56	1265.61	7.32161
1265.95	35.0261	1265.43	0.34008	1267.17	2641	1266.65	5.96395
1266.99	35.4449	1266.47	0.79792	1268.21	2638.02	1267.69	5.58417
1268.03	35.0213	1267.51	0.15177	1269.25	2642.72	1268.73	5.7449
1269.06	35.1127	1268.55	0.65562	1270.29	2637.63	1269.77	9.01964
1270.1	35.2235	1269.58	0.64007	1271.33	2639.29	1270.81	0.81724
1271.14	34.8823	1270.62	0.36954	1272.37	2639.67	1271.85	6.91673
1272.18	35.0147	1271.66	0.07911	1273.41	2641.69	1272.89	0.84615
1273.22	35.2482	1272.7	0.53277	1274.45	2640.28	1273.93	1.81834
1274.26	35.1766	1273.74	0.4798	1275.49	2636.08	1274.97	1.98447
1275.3	35.2421	1274.78	0.62853	1276.53	2639.67	1276.01	-2.18918
1276.34	35.1366	1275.82	-0.13088	1277.57	2642.15	1277.05	-2.52874
1277.38	35.0397	1276.86	0.58064	1278.61	2638.74	1278.09	-5.24486
1278.41	35.1394	1277.9	0.00911	1279.65	2637.27	1279.13	1.73557
1279.45	34.9103	1278.93	0.63264	1280.69	2635.32	1280.17	7.17373
1280.49	35.8849	1279.97	0.48669	1281.73	2639.83	1281.21	6.54482
1281.53	34.4975	1281.01	0.2381	1282.77	2641.28	1282.25	8.63512
1282.57	35.631	1282.05	0.2601	1283.81	2637.92	1283.29	4.27329
1283.61	34.9764	1283.09	-0.03319	1284.85	2635.77	1284.33	8.16038
1284.65	35.7973	1284.13	0.35908	1285.89	2639.82	1285.37	-3.96303
1285.69	35.0213	1285.17	0.08081	1286.93	2640.87	1286.41	4.41184
1286.73	35.4277	1286.21	0.97803	1287.97	2637.76	1287.45	-0.62976
1287.77	34.8797	1287.23	0.02922	1289.01	2636.1	1288.49	2.82769
1288.81	35.0315	1288.29	0.48134	1290.05	2639.93	1289.53	1.17309
1289.85	35.7465	1289.33	0.44398	1291.09	2639.57	1290.57	5.41046
1290.88	35.2355	1290.37	0.21506	1292.13	2638.8	1291.61	2.96952
1291.92	35.4517	1291.4	0.42434	1293.17	2634.66	1292.65	6.26054
1292.96	35.1533	1292.44	0.60478	1294.21	2638.99	1293.69	2.05864
1294	34.6553	1293.48	0.52939	1295.25	2640.76	1294.73	4.72325
1295.04	35.1856	1294.52	0.43148	1296.29	2638.65	1295.77	7.2323
1296.08	35.1808	1295.56	0.02147	1297.33	2636.48	1296.81	-1.23121
1297.12	35.1852	1296.6	0.59459	1298.37	2635.45	1297.85	-3.40237
1298.16	35.2891	1297.64	0.31536	1299.41	2640.89	1298.89	-3.46791
1299.2	34.8953	1298.68	0.51464	1300.45	2641.16	1299.93	0.58238
1300.23	35.2818	1299.71	0.42435	1301.49	2635.46	1300.97	-1.9728
1301.27	34.74	1300.75	0.22666	1302.53	2637.98	1302.01	2.42662
1302.31	35.4405	1301.79	0.25474	1303.57	2638.86	1303.05	-7.37463
1303.35	35.0583	1302.83	0.21285	1304.61	2639.58	1304.09	7.17606
1304.38	35.0268	1303.87	0.685	1305.65	2639.12	1305.13	8.87153
1305.42	35.1142	1304.9	0.19727	1306.69	2634.81	1306.17	9.79256
1306.47	35.2099	1305.95	0.3739	1307.73	2637.35	1307.21	4.4638
1307.51	35.4967	1306.99	0.17084	1308.77	2643.23	1308.25	1.28753
1308.55	35.4236	1308.03	0.50756	1309.81	2635.13	1309.29	5.52599
1309.58	35.0921	1309.07	0.41918	1310.85	2636.15	1310.33	2.05936
1310.62	35.2687	1310.1	0.50544	1311.89	2640.39	1311.37	-1.77166
1311.66	34.8559	1311.14	0.02856	1312.93	2637.57	1312.41	0.49264
1312.7	35.2585	1312.18	0.74986	1313.97	2638.32	1313.45	-1.88203
1313.74	35.3114	1313.22	0.14542	1315.01	2635.46	1314.49	0.24746
1314.77	34.9056	1314.26	0.54723	1316.05	2639.6	1315.53	-5.84487
1315.81	35.3518	1315.29	0.26669	1317.09	2640.38	1316.57	-7.62239
1316.85	35.1254	1316.33	0.73227	1318.13	2634.69	1317.61	-10.8051
1317.89	35.1807	1317.37	0.34468	1319.17	2637.39	1318.65	-2.76961
1318.93	35.2818	1318.41	0.35227	1320.21	2637.88	1319.69	-16.7704
1319.97	35.2231	1319.45	0.20405	1321.25	2638.73	1320.73	-12.1556
1321.01	34.9721	1320.49	0.00397	1322.29	2635.47	1321.77	-4.58128
1322.05	35.4451	1321.53	0.57434	1323.33	2639	1322.81	-11.0619
1323.09	35.1552	1322.57	0.23312	1324.37	2638.88	1323.85	-9.38493
1324.13	35.023	1323.61	0.41475	1325.41	2642.88	1324.89	-11.8008
1325.16	35.4876	1324.64	0.31565	1326.45	2633.87	1325.93	-5.32617
1326.2	35.0669	1325.68	0.35076	1327.49	2638.36	1326.97	-10.2384
1327.24	35.3828	1326.72	0.33344	1328.53	2638.86	1328.01	-10.2288
1328.28	35.3346	1327.76	0.41863	1329.56	2637.52	1329.05	-2.5119
1329.32	35.0773	1328.8	0.23095	1330.6	2637.65	1330.08	1.52749
1330.36	35.2245	1329.84	0.44083	1331.64	2635.33	1331.12	5.24068
1331.4	34.9697	1330.88	0.37582	1332.68	2639.52	1332.16	-2.32436
1332.44	35.3336	1331.92	0.76797	1333.72	2639.78	1333.2	-1.35655
1333.48	35.1443	1332.96	-0.1011	1334.76	2634.3	1334.24	-1.18384
1334.52	35.0685	1334	0.59337	1335.8	2636.62	1335.28	4.54908
1335.55	35.3569	1335.04	0.20208	1336.84	2637.21	1336.32	-4.06012
1336.59	34.8954	1336.07	0.25532	1337.88	2640.07	1337.36	-5.29486
1337.63	36.053	1337.11	0.54734	1338.92	2636.5	1338.4	-0.44296
1338.67	35.0145	1338.15	0.03279	1339.96	2636.99	1339.44	-3.68661
1339.71	35.4493	1339.19	0.35485	1341	2638.79	1340.48	-9.70172
1340.75	35.0653	1340.23	0.51896	1342.04	2639.38	1341.52	-6.91427
1341.79	35.1922	1341.27	0.70476	1343.08	2634.03	1342.56	-5.69952
1342.83	35.2799	1342.31	0.21346	1344.12	2637.45	1343.6	-8.28193
1343.87	35.2565	1343.35	0.35467	1345.16	2638.12	1344.64	-2.68821
1344.9	35.134	1344.39	0.4767	1346.2	2639.57	1345.68	-12.1295
1345.94	35.3569	1345.42	0.43315	1347.24	2636.07	1346.72	-8.26842
1346.98	34.9018	1346.46	0.43107	1348.28	2633.5	1347.76	-6.37068
1348.02	35.4149	1347.5	0.48491	1349.32	2638.96	1348.8	-7.50754
1349.06	35.0384	1348.54	0.25718	1350.36	2638.4	1349.84	-5.11053
1350.1	35.4954	1349.58	0.73481	1351.4	2639.96	1350.88	-1.96299
1351.14	34.9318	1350.62	0.06993	1352.44	2632.14	1351.92	4.65526
1352.18	35.3885	1351.66	0.60037	1353.48	2636.1	1352.96	2.2284
1353.22	34.9953	1352.7	0.05471	1354.52	2641.49	1354	-2.74897
1354.26	35.0067	1353.74	1.00309	1355.56	2636.42	1355.04	-4.77123
1355.3	35.2232	1354.78	0.13342	1356.6	2636.1	1356.08	-2.61677
1356.33	34.7163	1355.82	0.54154	1357.64	2634.48	1357.12	4.28213
1357.37	35.5294	1356.85	0.29784	1358.68	2638.1	1358.16	1.33432
1358.41	34.5111	1357.89	0.31734	1359.72	2637.53	1359.2	-5.0821
1359.45	35.689	1358.93	0.18379	1360.76	2635.69	1360.24	-3.29859
1360.49	34.9727	1359.97	0.0395	1361.8	2636.76	1361.28	-0.74713
1361.53	35.0223	1361.01	0.63727	1362.84	2640.4	1362.32	-3.671
1362.57	35.759	1362.03	0.91035	1363.88	2635.86	1363.36	-5.21465
1363.61	35.3128	1363.09	0.63339	1364.92	2638.62	1364.4	-1.69406
1364.65	34.5779	1364.13	0.83672	1365.96	2633.84	1365.44	-7.88099
1365.69	35.0783	1365.17	0.66036	1367	2638.63	1366.48	-4.77048
1366.73	35.0094	1366.21	0.35406	1368.04	2639.54	1367.52	-9.06486
1367.76	35.3495	1367.24	0.48062	1369.08	2633.96	1368.56	-2.43675
1368.8	34.6621	1368.28	0.20854	1370.12	2634.18	1369.6	-6.2461
1369.84	35.6069	1369.32	0.75269	1371.16	2634.36	1370.64	-6.46493
1370.88	35.0613	1370.36	0.06863	1372.2	2641.13	1371.68	-5.53733
1371.92	35.1081	1371.4	0.6874	1373.24	2637.2	1372.72	0.42829
1372.96	35.4131	1372.44	-0.22102	1374.28	2632.59	1373.76	-9.39142
1374	34.9349	1373.48	0.51755	1375.32	2637.42	1374.8	-1.87798
1375.04	35.3935	1374.52	0.22962	1376.36	2636.62	1375.84	3.52533
1376.08	35.0234	1375.56	0.53189	1377.4	2640.74	1376.88	1.13881
1377.12	35.1705	1376.6	0.05954	1378.44	2634.77	1377.92	2.16428
1378.15	34.7514	1377.63	0.25822	1379.48	2633.89	1378.96	2.54144
1379.19	35.023	1378.67	0.6524	1380.52	2634.36	1380	5.41816
1380.23	35.2589	1379.71	0.35576	1381.56	2636.52	1381.04	-1.0679
1381.27	35.4002	1380.75	0.61679	1382.6	2637.6	1382.08	-0.51673
1382.31	35.0073	1381.79	0.58003	1383.64	2631.51	1383.12	0.52721
1383.35	35.2123	1382.83	0.35944	1384.68	2636.09	1384.16	-0.6433
1384.39	35.1941	1383.87	0.53953	1385.72	2637.44	1385.2	1.37079
1385.43	35.1638	1384.91	0.1337	1386.76	2637.32	1386.24	-1.22242
1386.47	34.9928	1385.95	0.48162	1387.8	2636.63	1387.28	-2.67796
1387.51	35.1723	1386.99	0.29251	1388.84	2633.47	1388.32	-0.13198
1388.54	34.5922	1388.02	0.000283909	1389.88	2637.15	1389.36	-4.88862
1389.58	35.2127	1389.06	0.66543	1390.92	2637.89	1390.4	-4.79854
1390.62	35.1649	1390.1	0.02905	1391.96	2635.37	1391.44	-7.33088
1391.66	35.2305	1391.14	0.72972	1393	2633.53	1392.48	-8.28934
1392.7	35.3586	1392.18	0.0087	1394.04	2635.25	1393.52	0.54563
1393.74	35.1696	1393.22	0.84763	1395.08	2639.04	1394.56	-3.48445
1394.78	35.303	1394.24	0.2369	1396.12	2635.21	1395.6	-0.13138
1395.82	35.0565	1395.3	0.29586	1397.16	2631.85	1396.64	-4.20495
1396.86	35.2077	1396.34	0.31191	1398.2	2635.91	1397.68	-0.11116
1397.9	35.1704	1397.38	0.29112	1399.24	2638.7	1398.72	-0.60955
1398.93	35.2029	1398.41	0.10988	1400.28	2635.42	1399.76	-7.39903
1399.97	35.2863	1399.45	0.79302	1401.32	2636.66	1400.8	-2.4221
1401.01	35.1675	1400.49	0.02348	1402.36	2632.6	1401.84	-2.10801
1402.05	35.1668	1401.53	0.24636	1403.4	2641.51	1402.88	-4.63158
1403.09	35.4623	1402.57	0.18075	1404.44	2634.85	1403.92	-6.43633
1404.13	34.9658	1403.61	0.70857	1405.48	2634.22	1404.96	-3.6891
1405.17	35.2817	1404.65	-0.08016	1406.52	2632.79	1406	-1.49545
1406.21	34.9514	1405.69	0.72338	1407.56	2641.06	1407.04	-7.64216
1407.25	35.7893	1406.73	0.2496	1408.6	2634.89	1408.08	-4.54574
1408.29	34.8011	1407.77	0.22012	1409.64	2632.45	1409.12	-0.29646
1409.33	35.1318	1408.81	0.73612	1410.68	2633.85	1410.16	-1.30165
1410.37	34.5617	1409.85	0.27367	1411.72	2640.46	1411.2	-3.64697
1411.4	35.0177	1410.88	0.86346	1412.76	2633.73	1412.24	7.09364
1412.44	35.2034	1411.9	0.12576	1413.79	2635.04	1413.27	2.26529
1413.48	35.064	1412.96	0.4334	1414.83	2634.69	1414.31	3.69427
1414.52	35.2063	1414	0.07656	1415.87	2638.47	1415.35	3.09038
1415.56	35.1622	1415.04	0.50186	1416.91	2636.51	1416.39	0.89308
1416.6	35.0534	1416.08	0.69219	1417.95	2634.42	1417.43	0.41868
1417.64	34.59	1417.12	0.34203	1418.99	2632.13	1418.47	4.71912
1418.68	34.9677	1418.16	0.25926	1420.03	2637.66	1419.51	2.0269
1419.72	35.4766	1419.2	0.21081	1421.07	2633.62	1420.55	3.37325
1420.75	35.2893	1420.24	0.11313	1422.11	2636.01	1421.59	-5.1674
1421.79	35.2202	1421.27	0.67588	1423.15	2633.84	1422.63	3.81114
1422.83	34.6005	1422.31	-0.20309	1424.19	2635.01	1423.67	0.14976
1423.87	34.9319	1423.35	0.20408	1425.23	2635.05	1424.71	-2.35433
1424.91	35.4901	1424.39	0.37081	1426.27	2632.86	1425.75	0.65071
1425.95	35.1758	1425.43	1.18734	1427.31	2633.26	1426.79	-2.45374
1426.99	35.1524	1426.45	0.26928	1428.35	2635.61	1427.83	-4.20294
1428.03	34.4247	1427.51	0.51765	1429.39	2635.61	1428.87	-4.29235
1429.07	35.3931	1428.53	0.60464	1430.43	2636.49	1429.91	-4.34592
1430.11	35.639	1429.59	0.45046	1431.47	2633.26	1430.95	2.12334
1431.14	35.3042	1430.63	0.40846	1432.51	2634.39	1431.99	-1.88819
1432.18	35.4607	1431.66	-0.02551	1433.55	2637.61	1433.03	0.54145
1433.22	35.563	1432.7	0.59005	1434.59	2635.81	1434.07	-1.85818
1434.26	35.1219	1433.74	0.4386	1435.63	2631.87	1435.11	2.53248
1435.3	35.1924	1434.78	0.31148	1436.67	2633.57	1436.15	0.21883
1436.34	35.3832	1435.82	0.37116	1437.71	2638.07	1437.19	-2.95307
1437.38	35.4218	1436.86	0.23248	1438.75	2635.73	1438.23	0.65124
1438.42	35.1062	1437.9	0.22993	1439.79	2632.94	1439.27	-4.88306
1439.46	34.9692	1438.94	0.49501	1440.83	2636.47	1440.31	1.423
1440.5	34.8982	1439.98	0.51225	1441.87	2637.59	1441.35	-2.88985
1441.54	35.2551	1441.02	0.51042	1442.91	2635.13	1442.39	-1.34561
1442.57	35.1132	1442.06	0.06167	1443.95	2635.74	1443.43	2.11848
1443.61	35.4268	1443.09	0.41591	1444.99	2635.59	1444.47	3.38534
1444.65	35.0894	1444.13	0.4049	1446.03	2636.08	1445.51	-2.55466
1445.69	34.9052	1445.17	0.63172	1447.07	2634.72	1446.55	-1.5521
1446.73	35.2442	1446.21	0.30647	1448.11	2632.21	1447.59	-1.76225
1447.77	34.8095	1447.25	0.42206	1449.15	2633.21	1448.63	4.59936
1448.81	35.4659	1448.29	0.37374	1450.19	2634.83	1449.67	-4.99633
1449.85	35.1371	1449.33	0.2664	1451.23	2635.12	1450.71	-4.56582
1450.89	35.1632	1450.37	0.56093	1452.27	2634.22	1451.75	-1.71742
1451.93	35.5706	1451.41	0.37325	1453.31	2633.6	1452.79	2.55689
1452.97	35.2033	1452.45	0.10916	1454.35	2636.58	1453.83	-4.7145
1454	35.156	1453.48	0.37375	1455.39	2636.21	1454.87	-1.76493
1455.04	35.1101	1454.52	0.05614	1456.43	2634.26	1455.91	-3.9296
1456.08	35.0757	1455.56	0.30906	1457.47	2633.43	1456.95	1.31602
1457.12	35.5553	1456.6	0.28958	1458.51	2633.69	1457.99	-11.1729
1458.16	35.0712	1457.64	0.5065	1459.55	2636.99	1459.03	0.63362
1459.2	35.4551	1458.68	0.65845	1460.59	2635.11	1460.07	-2.24463
1460.24	35.1047	1459.72	0.12959	1461.63	2634.55	1461.11	-2.1785
1461.28	35.1732	1460.76	0.77424	1462.67	2633.51	1462.15	-0.69302
1462.32	34.9999	1461.8	0.21438	1463.71	2635.87	1463.19	-6.61127
1463.36	35.3175	1462.84	0.82374	1464.75	2638.67	1464.23	-2.64258
1464.4	35.282	1463.88	0.21274	1465.79	2631.42	1465.27	-2.9952
1465.43	34.7529	1464.91	0.66403	1466.83	2633.58	1466.31	-10.1317
1466.47	35.3546	1465.95	0.29264	1467.87	2631.54	1467.35	7.07949
1467.51	34.7746	1466.99	0.045	1468.91	2636.21	1468.39	0.30093
1468.55	35.3677	1468.03	0.15987	1469.94	2633.55	1469.42	7.2575
1469.59	35.4004	1469.07	0.00367	1470.98	2631.91	1470.46	1.90699
1470.63	35.3849	1470.11	0.60886	1472.02	2633.58	1471.5	3.05646
1471.67	34.8539	1471.15	0.35167	1473.06	2632.17	1472.54	4.25157
1472.71	35.2645	1472.19	0.36296	1474.1	2636.58	1473.58	0.84908
1473.75	35.2935	1473.23	0.28948	1475.14	2636.86	1474.62	-3.30707
1474.79	34.9935	1474.27	0.22554	1476.18	2633.51	1475.66	5.41804
1475.83	35.1555	1475.31	-0.53923	1477.22	2632.02	1476.7	3.59269
1476.87	35.6661	1476.35	-0.16591	1478.26	2635.28	1477.74	1.83043
1477.9	34.7843	1477.38	0.75839	1479.3	2636.98	1478.78	6.09715
1478.94	35.4707	1478.42	0.34886	1480.34	2633.39	1479.82	3.33208
1479.98	34.6893	1479.46	0.09061	1481.38	2634.84	1480.86	-2.18266
1481.02	35.1756	1480.5	0.88069	1482.42	2629.25	1481.9	7.13523
1482.06	34.9348	1481.54	0.25194	1483.46	2635	1482.94	-4.36609
1483.1	35.2505	1482.58	0.84866	1484.5	2636.89	1483.98	1.42231
1484.14	35.0786	1483.62	0.07947	1485.54	2631.69	1485.02	-2.75783
1485.18	34.9448	1484.66	0.86488	1486.58	2633.59	1486.06	-2.08156
1486.22	35.2737	1485.68	0.29372	1487.62	2632.98	1487.1	-6.5336
1487.25	34.7984	1486.74	0.45782	1488.66	2637.86	1488.14	-10.7236
1488.29	35.4394	1487.77	0.1141	1489.7	2634.78	1489.18	-8.01221
1489.33	36.3019	1488.81	0.03585	1490.74	2633.98	1490.22	-1.70615
1490.37	35.2913	1489.85	0.41383	1491.78	2636.1	1491.26	-2.10227
1491.41	35.2015	1490.89	0.579	1492.82	2633.93	1492.3	-6.60549
1492.45	34.9294	1491.93	0.42483	1493.86	2635.41	1493.34	-8.20023
1493.49	35.0897	1492.97	0.33967	1494.9	2631.42	1494.38	-6.38512
1494.53	35.1589	1494.01	0.11491	1495.94	2630.33	1495.42	-7.94621
1495.57	34.8789	1495.05	0.81284	1496.98	2635.19	1496.46	-12.6354
1496.6	35.3942	1496.08	0.45815	1498.02	2635.02	1497.5	-14.5652
1497.64	34.7399	1497.12	0.35499	1499.06	2634.35	1498.54	-0.64202
1498.68	35.2717	1498.16	0.62114	1500.09	2632.72	1499.57	3.66175
1499.72	34.9278	1499.2	0.1352	1501.13	2631.22	1500.61	-4.62985
1500.76	35.1726	1500.24	0.49075	1502.17	2635.81	1501.65	-0.97543
1501.8	35.22	1501.28	-0.14718	1503.21	2633.96	1502.69	-6.56959
1502.84	35.358	1502.32	0.35775	1504.25	2635.07	1503.73	-8.50151
1503.88	34.8293	1503.36	0.26568	1505.29	2631.86	1504.77	2.72533
1504.92	35.2123	1504.4	0.59477	1506.33	2635.5	1505.81	-0.06591
1505.96	34.9792	1505.44	0.3321	1507.37	2634.53	1506.85	-2.63627
1506.99	35.2839	1506.48	0.35281	1508.41	2634.76	1507.89	-4.51167
1508.03	35.2586	1507.51	0.3238	1509.45	2630.47	1508.93	-1.49364
1509.07	35.1841	1508.55	0.14422	1510.49	2631.85	1509.97	-5.14079
1510.11	35.2996	1509.59	0.34195	1511.53	2635.32	1511.01	-4.69291
1511.15	34.9778	1510.63	0.62311	1512.57	2636.78	1512.05	-1.2224
1512.19	34.9486	1511.67	-0.13569	1513.61	2631.22	1513.09	-3.25327
1513.23	35.4158	1512.71	0.60908	1514.65	2634.72	1514.13	-2.51502
1514.27	35.3065	1513.75	0.08822	1515.69	2634.26	1515.17	-2.8437
1515.31	35.1118	1514.79	0.81938	1516.73	2635.38	1516.21	-6.37888
1516.35	35.1384	1515.81	-0.01558	1517.77	2633.75	1517.25	-1.32898
1517.39	34.679	1516.87	0.39505	1518.8	2627.54	1518.28	0.39479
1518.43	35.6307	1517.91	0.5216	1519.84	2636.45	1519.32	-0.55171
1519.47	34.9737	1518.95	0.63135	1520.88	2634.31	1520.36	-5.62163
1520.5	35.3638	1519.98	0.56133	1521.92	2635.17	1521.4	-0.58374
1521.54	35.0438	1521.02	0.26779	1522.96	2630.83	1522.44	-4.01776
1522.58	35.443	1522.06	0.41223	1524	2631.02	1523.48	-8.41111
1523.62	35.2192	1523.1	0.47751	1525.04	2636.55	1524.52	-4.38257
1524.66	34.8804	1524.14	0.24024	1526.08	2633.45	1525.56	-3.8814
1525.7	35.8071	1525.18	0.20408	1527.12	2629.24	1526.6	-5.08242
1526.74	35.221	1526.22	0.58455	1528.16	2633.3	1527.64	2.32554
1527.78	34.914	1527.26	0.28077	1529.2	2631.83	1528.68	-4.31826
1528.82	35.2183	1528.3	0.5524	1530.24	2631.86	1529.72	-0.07322
1529.85	34.7018	1529.34	0.21427	1531.28	2631.46	1530.76	-3.98154
1530.89	35.3975	1530.37	0.88049	1532.32	2631.9	1531.8	-4.85949
1531.93	35.2433	1531.41	0.16483	1533.36	2635.01	1532.84	-10.1991
1532.97	34.9772	1532.45	0.65212	1534.4	2633.46	1533.88	-11.4752
1534.01	35.5714	1533.49	0.04577	1535.44	2629.86	1534.92	-7.75124
1535.05	35.0936	1534.53	0.30012	1536.48	2633.8	1535.96	-5.03554
1536.09	35.5251	1535.57	0.18791	1537.52	2634.95	1537	-6.86846
1537.13	35.0774	1536.61	0.51259	1538.56	2636.34	1538.04	0.3274
1538.17	35.3064	1537.65	0.77015	1539.6	2628.68	1539.08	-0.30145
1539.21	34.8439	1538.69	0.58605	1540.64	2632.52	1540.12	0.29213
1540.24	35.3641	1539.72	-0.14368	1541.68	2633.66	1541.16	-2.0259
1541.28	35.3921	1540.76	0.16098	1542.72	2634.24	1542.2	-3.59999
1542.32	35.2574	1541.8	0.91374	1543.76	2631.89	1543.24	-1.8502
1543.36	35.0798	1542.84	0.90476	1544.8	2629.6	1544.28	-2.80429
1544.4	35.1595	1543.88	0.22904	1545.84	2632.18	1545.32	-2.96443
1545.44	34.9988	1544.92	0.3432	1546.88	2635.35	1546.36	-8.17786
1546.48	35.424	1545.96	0.31407	1547.92	2633.06	1547.4	-3.58597
1547.52	34.8227	1547	0.24596	1548.96	2632.93	1548.44	-3.24684
1548.56	35.4198	1548.04	0.54453	1550	2632.25	1549.48	1.35601
1549.6	34.6987	1549.08	0.08279	1551.04	2636.38	1550.52	-5.21924
1550.63	35.5483	1550.12	0.59356	1552.08	2634.03	1551.56	-6.63238
1551.67	35.2302	1551.15	0.14361	1553.12	2631.71	1552.6	-2.19595
1552.71	34.6897	1552.19	0.531	1554.16	2632.44	1553.64	-4.81092
1553.75	35.3851	1553.23	0.34344	1555.2	2633.12	1554.68	-0.96296
1554.79	34.7944	1554.27	0.69578	1556.24	2635.36	1555.72	-12.7645
1555.82	35.1431	1555.31	0.55125	1557.28	2632.74	1556.76	-4.85953
1556.86	34.8603	1556.34	0.18834	1558.32	2631.51	1557.8	-7.53865
1557.9	34.8928	1557.38	0.53102	1559.36	2632	1558.84	-2.87601
1558.94	35.1257	1558.42	0.17239	1560.4	2634.67	1559.88	-10.0822
1559.98	35.1179	1559.46	0.42675	1561.44	2636.09	1560.92	-3.84667
1561.02	35.18	1560.5	0.39893	1562.48	2629.17	1561.96	-6.00594
1562.06	35.1692	1561.54	0.30793	1563.52	2631.25	1563	-6.58046
1563.1	35.1246	1562.58	0.20644	1564.56	2633.2	1564.04	-0.83345
1564.14	35.1881	1563.62	0.75785	1565.6	2635.91	1565.08	-12.2336
1565.17	35.045	1564.66	0.31184	1566.64	2634.3	1566.12	-9.72345
1566.21	35.5172	1565.69	-0.05489	1567.68	2629.6	1567.16	-6.05936
1567.25	34.9126	1566.73	0.28839	1568.72	2631.45	1568.2	-4.64556
1568.29	35.535	1567.77	0.76304	1569.76	2632	1569.24	2.85373
1569.33	34.8377	1568.81	-0.05775	1570.8	2634.48	1570.28	2.55663
1570.37	34.9341	1569.85	0.58354	1571.84	2633.08	1571.32	4.00412
1571.41	34.9602	1570.89	0.0852	1572.87	2632.63	1572.35	5.76928
1572.45	35.0156	1571.93	0.4559	1573.91	2630.77	1573.39	7.26466
1573.49	35.2398	1572.97	0.27525	1574.95	2632.46	1574.43	4.05685
1574.52	35.3828	1574.01	0.1889	1575.99	2636.04	1575.47	1.01108
1575.56	35.3664	1575.04	0.24668	1577.03	2632.09	1576.51	5.9859
1576.6	35.2857	1576.08	0.32817	1578.07	2631.26	1577.55	-0.92979
1577.64	35.0111	1577.12	0.10461	1579.11	2630.85	1578.59	2.62452
1578.68	35.3542	1578.16	0.53479	1580.15	2634.1	1579.63	5.55014
1579.72	35.3402	1579.2	0.17033	1581.19	2636.43	1580.67	-1.59504
1580.76	35.3106	1580.24	0.48213	1582.23	2628.04	1581.71	3.65825
1581.8	35.4572	1581.28	0.33999	1583.27	2632.08	1582.75	7.3354
1582.84	34.929	1582.32	0.24053	1584.31	2633.72	1583.79	3.52292
1583.87	35.1497	1583.35	0.11269	1585.35	2634.31	1584.83	6.30278
1584.91	34.7148	1584.39	0.09	1586.39	2632.23	1585.87	5.79891
1585.95	35.3803	1585.43	0.4974	1587.43	2627.35	1586.91	4.83176
1586.99	34.7651	1586.45	0.38114	1588.47	2631.53	1587.95	5.02731
1588.03	35.0979	1587.51	0.69426	1589.51	2635.02	1588.99	9.46264
1589.07	35.1434	1588.55	-0.0885	1590.55	2634.88	1590.03	6.60615
1590.11	35.123	1589.59	0.54463	1591.59	2627.52	1591.07	11.0459
1591.15	35.2557	1590.63	0.34245	1592.63	2629.29	1592.11	6.1652
1592.19	34.9218	1591.67	0.60114	1593.67	2635.1	1593.15	6.72513
1593.23	35.1674	1592.71	0.42483	1594.71	2635.07	1594.19	6.36593
1594.27	35.1348	1593.75	0.31659	1595.75	2633.44	1595.23	4.88105
1595.31	35.0994	1594.79	0.4687	1596.79	2628.6	1596.27	8.18623
1596.34	35.3363	1595.83	0.51412	1597.83	2630.21	1597.31	4.7066
1597.38	35.1503	1596.86	0.13528	1598.87	2633.44	1598.35	1.34974
1598.42	35.0716	1597.9	0.37465	1599.91	2632.16	1599.39	4.81164
1599.46	35.2945	1598.94	0.07675	1600.95	2632.31	1600.43	0.99908
1600.5	34.9452	1599.98	0.66982	1601.99	2630.02	1601.47	2.33018
1601.54	35.3622	1601.02	0.13731	1603.03	2631.13	1602.51	-2.33295
1602.58	34.8989	1602.06	0.19013	1604.07	2633.66	1603.55	3.49894
1603.62	35.4405	1603.1	0.16664	1605.11	2630.65	1604.59	-0.2766
1604.66	34.529	1604.14	0.06519	1606.15	2630.55	1605.63	-5.10288
1605.7	35.3829	1605.18	0.67424	1607.19	2628.79	1606.67	-0.99492
1606.73	34.9055	1606.21	0.16892	1608.23	2632.86	1607.71	0.10669
1607.77	35.1948	1607.25	0.67043	1609.27	2632.59	1608.75	-4.19966
1608.81	35.1575	1608.29	0.05818	1610.31	2628.53	1609.79	-4.139
1609.85	35.0752	1609.33	0.60201	1611.35	2630.07	1610.83	-3.8325
1610.89	35.2734	1610.37	0.50545	1612.39	2631.64	1611.87	-9.20148
1611.93	35.1734	1611.41	0.37623	1613.43	2636.18	1612.91	5.76365
1612.97	35.0299	1612.45	0.10026	1614.47	2632.74	1613.95	9.99991
1614.01	35.1601	1613.49	0.15391	1615.51	2631.91	1614.99	3.10718
1615.05	35.2317	1614.53	0.07952	1616.55	2629.68	1616.03	9.0304
1616.08	35.1434	1615.57	0.83424	1617.59	2631.29	1617.07	2.20609
1617.12	34.9612	1616.6	0.24928	1618.63	2633.83	1618.11	7.23858
1618.16	34.7668	1617.64	0.40223	1619.66	2632.57	1619.15	2.68096
1619.2	35.5261	1618.68	-0.12789	1620.7	2632.57	1620.18	4.57334
1620.24	35.2293	1619.72	0.4864	1621.74	2628.95	1621.22	9.0348
1621.28	35.6198	1620.76	0.12054	1622.78	2632.94	1622.26	7.70649
1622.32	34.8931	1621.8	0.45194	1623.82	2633.89	1623.3	3.28488
1623.36	35.2797	1622.82	0.30603	1624.86	2630.43	1624.34	2.58963
1624.4	35.2264	1623.88	0.01218	1625.9	2630.59	1625.38	7.19683
1625.43	35.3545	1624.92	0.55507	1626.94	2628.49	1626.42	5.50316
1626.47	34.7701	1625.95	0.21139	1627.98	2631.92	1627.46	0.60403
1627.51	34.9838	1626.99	0.72756	1629.02	2631.48	1628.5	3.57097
1628.55	35.1053	1628.03	0.11376	1630.06	2631.49	1629.54	-4.84136
1629.59	35.3191	1629.07	0.26718	1631.1	2631.58	1630.58	5.64907
1630.63	35.0663	1630.11	0.24239	1632.14	2627.51	1631.62	2.16718
1631.67	34.8748	1631.15	0.64079	1633.18	2634.41	1632.66	3.45587
1632.71	35.0835	1632.19	0.47759	1634.22	2630.77	1633.7	2.22003
1633.75	35.3952	1633.23	0.59084	1635.26	2630.79	1634.74	10.5405
1634.78	35.0759	1634.27	0.08719	1636.3	2628.45	1635.78	3.24202
1635.82	35.3955	1635.3	0.72794	1637.34	2631.25	1636.82	-0.9044
1636.86	34.9302	1636.34	0.44184	1638.38	2631.7	1637.86	2.91962
1637.9	35.0612	1637.38	0.79089	1639.42	2631.76	1638.9	2.03298
1638.94	34.9941	1638.4	-0.14669	1640.45	2631.48	1639.93	-3.21746
1639.98	34.8774	1639.46	0.32907	1641.5	2630.24	1640.98	2.26524
1641.02	35.7431	1640.5	0.46974	1642.54	2632.17	1642.02	-1.60928
1642.06	34.8401	1641.54	0.48668	1643.58	2633.64	1643.06	1.08357
1643.1	35.0865	1642.58	0.63557	1644.62	2627.78	1644.1	-5.25015
1644.14	34.9028	1643.62	-0.15109	1645.66	2628.85	1645.14	0.68394
1645.17	35.471	1644.65	0.54402	1646.69	2629.38	1646.18	-2.66745
1646.21	35.1288	1645.69	0.17579	1647.73	2634.7	1647.21	0.90975
1647.25	35.1775	1646.73	0.18389	1648.77	2632.18	1648.25	-0.87202
1648.29	35.1335	1647.77	0.39728	1649.81	2628.69	1649.29	3.09017
1649.33	35.0019	1648.81	0.18187	1650.85	2626.97	1650.33	-0.02085
1650.37	34.8861	1649.85	0.55189	1651.89	2631.74	1651.37	7.74602
1651.41	34.982	1650.89	0.19355	1652.93	2633.36	1652.41	-1.64194
1652.45	35.0139	1651.93	0.1988	1653.97	2629.92	1653.45	5.31894
1653.48	35.2642	1652.96	0.59351	1655.01	2629.55	1654.49	1.05069
1654.52	35.368	1654	0.27665	1656.05	2633.36	1655.53	-3.98223
1655.56	34.8965	1655.04	0.77364	1657.09	2630.95	1656.57	0.49989
1656.6	35.186	1656.08	0.05529	1658.13	2628.06	1657.61	0.86187
1657.64	35.2794	1657.12	0.43711	1659.17	2632.78	1658.65	1.21617
1658.68	35.43	1658.16	-0.04151	1660.21	2630.89	1659.69	2.32647
1659.72	34.6663	1659.2	0.59769	1661.25	2631.64	1660.73	-4.82411
1660.76	35.0615	1660.24	0.29275	1662.29	2627	1661.77	2.23027
1661.8	34.8367	1661.28	0.24627	1663.33	2630.01	1662.81	-9.20251
1662.84	35.2639	1662.32	0.6368	1664.37	2629.73	1663.85	-1.0517
1663.87	35.1152	1663.35	-0.03757	1665.41	2629.44	1664.89	1.26808
1664.91	35.5983	1664.39	0.41662	1666.45	2629.57	1665.93	1.01662
1665.95	35.1062	1665.43	0.6051	1667.49	2632.29	1666.97	-3.2049
1666.99	35.1525	1666.47	0.39266	1668.53	2632.29	1668.01	1.52305
1668.03	35.1772	1667.51	0.41257	1669.57	2631.35	1669.05	4.97072
1669.07	35.2572	1668.55	0.20158	1670.61	2627.26	1670.09	1.67809
1670.11	35.001	1669.59	0.28752	1671.65	2629.95	1671.13	1.48532
1671.15	35.3375	1670.63	0.39505	1672.69	2632.45	1672.17	0.35612
1672.19	34.9559	1671.67	0.26011	1673.73	2632.3	1673.21	-0.51103
1673.23	35.6229	1672.71	0.55432	1674.77	2627.84	1674.25	1.81861
1674.26	34.8057	1673.75	-0.03779	1675.81	2629.41	1675.29	7.40138
1675.3	35.4683	1674.78	0.78083	1676.85	2629.48	1676.33	4.22409
1676.34	35.2828	1675.82	-0.03432	1677.89	2632.35	1677.37	5.2865
1677.38	35.1552	1676.86	0.41355	1678.93	2627.36	1678.41	4.59446
1678.42	35.4385	1677.9	0.43321	1679.97	2631.5	1679.45	5.62322
1679.46	34.7771	1678.94	0.52346	1681.01	2631.28	1680.49	9.64089
1680.5	35.1141	1679.98	0.38554	1682.05	2631.56	1681.53	7.81329
1681.54	34.8484	1681.02	0.35812	1683.09	2630.99	1682.57	2.60096
1682.58	35.0991	1682.06	0.05199	1684.13	2628.71	1683.61	7.19505
1683.61	34.9893	1683.09	0.5491	1685.17	2632.63	1684.65	4.10366
1684.65	34.859	1684.13	0.37088	1686.21	2630.72	1685.69	0.91002
1685.69	35.0926	1685.17	0.56746	1687.25	2627.57	1686.73	8.74214
1686.73	35.129	1686.21	-0.09426	1688.29	2628.16	1687.77	5.41688
1687.77	34.952	1687.25	0.14272	1689.33	2633.31	1688.81	6.63265
1688.81	35.1834	1688.29	0.31558	1690.37	2630.45	1689.85	3.04638
1689.85	34.8001	1689.33	0.28983	1691.41	2628.71	1690.89	6.07857
1690.89	35.4349	1690.37	0.36839	1692.45	2627.89	1691.93	6.08703
1691.92	34.8257	1691.4	0.07549	1693.49	2632.86	1692.97	2.08424
1692.96	34.9747	1692.44	0.62279	1694.53	2632.82	1694.01	3.80037
1694	34.9393	1693.48	0.1165	1695.57	2631.81	1695.05	2.90716
1695.04	34.8205	1694.52	0.5763	1696.61	2628.92	1696.09	5.58804
1696.08	35.2837	1695.56	0.05739	1697.65	2628.14	1697.13	1.17621
1697.12	34.915	1696.6	0.29986	1698.69	2631.13	1698.17	5.89104
1698.16	35.3798	1697.64	0.60277	1699.73	2630.43	1699.21	9.21911
1699.2	35.0504	1698.68	0.51468	1700.77	2629.55	1700.25	9.34624
1700.24	35.3087	1699.72	-0.03345	1701.81	2630.24	1701.29	12.7885
1701.28	35.1281	1700.76	0.28699	1702.85	2629.98	1702.33	9.08252
1702.32	35.0792	1701.8	0.3696	1703.89	2632.76	1703.37	8.00982
1703.35	34.7478	1702.83	0.5669	1704.93	2628.74	1704.41	10.5972
1704.39	34.7768	1703.87	0.35483	1705.96	2628.71	1705.44	3.75873
1705.43	35.0398	1704.91	0.60564	1707.01	2630.48	1706.49	10.0268
1706.47	35.2897	1705.95	0.04429	1708.05	2631.34	1707.53	6.01523
1707.51	34.8289	1706.99	0.33123	1709.09	2628.84	1708.57	6.86122
1708.54	35.1666	1708.02	0.84658	1710.13	2625.81	1709.61	9.70202
1709.58	34.8486	1709.06	0.39191	1711.17	2629.86	1710.65	9.05349
1710.62	35.1205	1710.1	0.61352	1712.2	2632.31	1711.68	1.75933
1711.66	34.8911	1711.14	-0.25027	1713.25	2628.56	1712.73	6.17612
1712.7	35.7205	1712.18	0.11189	1714.29	2628.22	1713.77	1.33028
1713.74	35.1073	1713.22	-0.13403	1715.33	2627.21	1714.81	6.51072
1714.78	34.8216	1714.26	0.4321	1716.37	2632.49	1715.85	0.98613
1715.82	35.0796	1715.3	0.40527	1717.41	2631.21	1716.89	4.44364
1716.86	34.6551	1716.34	-0.06679	1718.44	2626.67	1717.93	7.0408
1717.89	35.2488	1717.38	-0.07729	1719.49	2628.54	1718.96	5.81365
1718.93	35.0287	1718.41	0.25043	1720.53	2630.62	1720.01	3.93175
1719.97	34.9657	1719.45	0.48587	1721.57	2629.8	1721.05	3.74007
1721.01	35.2823	1720.49	0.38633	1722.61	2627.51	1722.09	6.44818
1722.05	34.8993	1721.53	0.09498	1723.65	2625.1	1723.13	7.94351
1723.09	35.2018	1722.57	0.52867	1724.68	2630.84	1724.17	8.92001
1724.13	34.9139	1723.61	0.30313	1725.73	2631.22	1725.2	1.90096
1725.17	34.8101	1724.65	0.74253	1726.77	2629.25	1726.25	2.59687
1726.21	35.306	1725.69	0.26117	1727.81	2626.73	1727.29	4.98848
1727.25	34.8183	1726.73	0.23364	1728.85	2630.37	1728.33	4.22578
1728.29	35.4954	1727.77	0.10203	1729.89	2631.31	1729.37	4.96841
1729.33	35.0053	1728.81	-0.00883	1730.93	2625.79	1730.41	2.62746
1730.37	35.6392	1729.85	0.55229	1731.96	2626.99	1731.44	4.68732
1731.4	34.8393	1730.89	0.56099	1733.01	2630.87	1732.49	2.75323
1732.44	34.9502	1731.92	0.47397	1734.05	2629.4	1733.53	1.89586
1733.48	34.7486	1732.96	-0.07177	1735.09	2624.93	1734.57	4.59419
1734.52	34.773	1734	0.13101	1736.13	2628.9	1735.61	3.00054
1735.56	35.2812	1735.04	0.10765	1737.17	2629.01	1736.65	0.27025
1736.6	35.0677	1736.08	0.29063	1738.2	2629.37	1737.68	-2.31763
1737.64	35.304	1737.12	0.11397	1739.25	2625.01	1738.73	3.05419
1738.68	34.8482	1738.16	0.41652	1740.29	2626.99	1739.77	-0.18624
1739.72	35.1043	1739.2	0.25404	1741.33	2632.62	1740.81	4.09573
1740.76	35.2224	1740.24	0.000604984	1742.37	2630.8	1741.85	3.49617
1741.8	34.9075	1741.28	0.17132	1743.41	2628.16	1742.89	-0.20646
1742.84	35.1811	1742.32	0.60334	1744.44	2629	1743.93	2.83771
1743.88	35.2195	1743.36	-0.09154	1745.49	2630.54	1744.96	3.33778
1744.91	35.298	1744.39	0.57603	1746.53	2629.56	1746.01	-1.19915
1745.95	35.1439	1745.43	-0.12503	1747.57	2625.33	1747.05	2.9153
1746.99	34.7924	1746.47	0.41642	1748.61	2626.95	1748.09	1.05188
1748.03	35.3065	1747.51	0.4318	1749.65	2631.27	1749.13	5.54917
1749.07	34.4213	1748.55	0.41129	1750.68	2627.84	1750.17	-1.12717
1750.11	35.1671	1749.59	0.34156	1751.73	2627.58	1751.2	-1.29053
1751.15	35.152	1750.63	0.15214	1752.77	2631.13	1752.25	-7.22622
1752.18	35.6662	1751.66	0.73734	1753.81	2629.77	1753.29	-0.92556
1753.22	34.7342	1752.71	0.19256	1754.85	2630.15	1754.33	-1.21731
1754.26	35.3429	1753.74	0.36493	1755.89	2624.56	1755.37	0.3759
1755.3	35.1783	1754.78	0.26742	1756.92	2626.27	1756.4	5.22571
1756.34	35.1358	1755.82	0.49678	1757.96	2631.44	1757.44	9.57291
1757.38	35.0798	1756.86	0.39486	1759	2626.76	1758.48	7.88248
1758.42	35.3141	1757.9	0.03521	1760.04	2627.98	1759.52	5.21748
1759.46	34.9449	1758.94	0.48296	1761.08	2627	1760.56	13.365
1760.5	35.3205	1759.98	0.45256	1762.12	2629.23	1761.6	7.02581
1761.54	34.8968	1761.02	0.30832	1763.16	2634.6	1762.64	8.96056
1762.57	35.568	1762.05	0.60063	1764.2	2626.88	1763.68	5.57545
1763.61	34.9872	1763.09	0.04988	1765.24	2627.9	1764.72	10.8929
1764.65	34.9088	1764.13	0.63842	1766.28	2628.96	1765.76	7.69056
1765.69	34.9644	1765.15	0.11998	1767.32	2631.42	1766.8	7.19326
1766.73	34.6222	1766.21	0.25731	1768.36	2626.17	1767.84	6.96137
1767.77	35.3688	1767.25	0.34112	1769.4	2626.35	1768.88	6.80122
1768.81	34.9476	1768.29	0.33384	1770.44	2628.3	1769.92	10.7014
1769.85	35.3888	1769.33	0.37808	1771.48	2630.31	1770.96	12.2588
1770.88	35.1144	1770.37	0.46892	1772.52	2625.71	1772	9.19237
1771.92	35.0549	1771.4	0.57334	1773.56	2627.5	1773.04	10.567
1772.96	34.7841	1772.44	0.06135	1774.6	2626.33	1774.08	13.8102
1774	34.902	1773.48	0.50659	1775.64	2628.86	1775.12	5.25002
1775.04	35.0666	1774.52	0.50612	1776.68	2628.9	1776.16	3.98586
1776.07	35.6594	1775.56	0.58241	1777.72	2631.18	1777.2	6.19907
1777.11	35.1283	1776.59	0.25352	1778.76	2625.44	1778.24	8.58411
1778.15	35.0875	1777.63	0.3173	1779.8	2628.1	1779.28	8.41316
1779.19	35.0627	1778.67	0.22956	1780.84	2631.01	1780.32	7.36221
1780.23	35.2527	1779.71	0.36606	1781.88	2627.61	1781.36	13.7151
1781.27	35.1033	1780.75	0.08151	1782.92	2625.79	1782.4	13.4255
1782.31	35.4104	1781.79	0.5972	1783.96	2628.96	1783.44	8.07397
1783.35	34.915	1782.83	0.39396	1785	2626.28	1784.48	8.5958
1784.39	34.9423	1783.87	0.59948	1786.04	2631.71	1785.52	5.47609
1785.43	35.8422	1784.91	0.04432	1787.08	2624.08	1786.56	14.4286
1786.47	35.4045	1785.95	0.23017	1788.12	2628.11	1787.6	8.73865
1787.51	35.6175	1786.99	0.33388	1789.16	2628.86	1788.64	11.9503
1788.55	35.2806	1788.03	0.3408	1790.2	2630.74	1789.68	6.9577
1789.59	35.4261	1789.07	0.43676	1791.24	2629.46	1790.72	8.76085
1790.63	34.902	1790.11	0.26403	1792.28	2623.3	1791.76	9.13588
1791.66	35.2761	1791.15	0.48779	1793.32	2631.24	1792.8	12.0245
1792.7	34.9911	1792.18	0.42795	1794.36	2629.01	1793.84	13.1555
1793.74	35.254	1793.22	0.45179	1795.4	2629.53	1794.88	5.63501
1794.78	35.1812	1794.26	0.32806	1796.44	2624.56	1795.92	9.15998
1795.82	35.4708	1795.3	0.17082	1797.48	2622.76	1796.96	13.9336
1796.86	35.0578	1796.34	0.17988	1798.52	2628.02	1798	10.7127
1797.9	35.6517	1797.38	0.10955	1799.56	2628.35	1799.04	12.6887
1798.93	34.9888	1798.42	0.26822	1800.6	2625.83	1800.08	9.88342
1799.97	35.1612	1799.45	0.70751	1801.64	2625.71	1801.12	6.5843
1801.01	35.1115	1800.47	0.2017	1802.68	2627.3	1802.16	9.03889
1802.05	35.1568	1801.53	0.3928	1803.72	2628.44	1803.2	6.69693
1803.09	35.1886	1802.57	-0.11408	1804.76	2629.57	1804.24	10.9104
1804.13	35.2834	1803.61	0.37802	1805.8	2628.89	1805.28	6.82262
1805.17	35.7065	1804.65	0.48197	1806.84	2625.34	1806.32	11.3983
1806.21	34.7683	1805.69	0.65972	1807.88	2628.69	1807.36	8.53197
1807.25	35.252	1806.73	0.28826	1808.92	2629.71	1808.4	3.65898
1808.29	35.0229	1807.77	-0.02287	1809.96	2626.34	1809.44	10.5296
1809.33	35.1456	1808.81	0.31175	1811	2625.01	1810.48	7.41424
1810.36	35.1346	1809.85	0.35848	1812.04	2628.74	1811.52	9.0238
1811.4	35.0718	1810.88	0.07238	1813.08	2629.58	1812.56	7.92505
1812.44	35.0029	1811.92	0.49486	1814.12	2629.92	1813.6	1.9295
1813.48	34.7074	1812.94	0.07322	1815.16	2624.26	1814.64	10.349
1814.52	35.1994	1814	0.54422	1816.19	2627.41	1815.68	5.76527
1815.56	35.773	1815.04	0.24667	1817.23	2629.17	1816.71	7.86539
1816.6	35.281	1816.08	0.61086	1818.27	2628.88	1817.75	6.56868
1817.64	34.8996	1817.12	0.12938	1819.31	2627.55	1818.79	5.94306
1818.68	34.8648	1818.16	0.34897	1820.35	2623.4	1819.83	11.4464
1819.72	35.6055	1819.2	0.5496	1821.39	2628.66	1820.87	9.92241
1820.76	34.8222	1820.24	-0.03262	1822.43	2630.8	1821.91	9.93413
1821.79	35.3722	1821.27	0.69622	1823.47	2626.55	1822.95	3.58406
1822.83	35.1697	1822.31	-0.07613	1824.51	2625.87	1823.99	17.6921
1823.85	34.8086	1823.35	0.46771	1825.55	2627.35	1825.03	12.2959
1824.91	35.1105	1824.39	0.3504	1826.59	2631.2	1826.07	8.61932
1825.95	35.246	1825.43	-0.09842	1827.63	2626.15	1827.11	4.49787
1826.99	35.1198	1826.47	0.56308	1828.67	2624.25	1828.15	7.68568
1828.03	35.3253	1827.51	0.24074	1829.71	2626.92	1829.19	11.514
1829.07	34.4186	1828.55	0.23109	1830.75	2628.79	1830.23	4.98772
1830.11	34.9336	1829.59	1.01298	1831.79	2627.08	1831.27	9.1316
1831.14	35.3657	1830.63	0.2858	1832.83	2626.69	1832.31	9.59247
1832.18	35.0812	1831.66	0.23431	1833.87	2626.28	1833.35	12.8074
1833.22	35.4041	1832.7	-0.11759	1834.91	2628.63	1834.39	7.54073
1834.26	35.129	1833.74	0.48537	1835.95	2627.6	1835.43	4.62547
1835.3	34.7624	1834.78	0.22287	1836.99	2622.89	1836.47	9.92657
1836.34	34.7782	1835.82	0.21787	1838.03	2629.86	1837.51	3.02394
1837.38	35.4926	1836.86	-0.15943	1839.07	2628.35	1838.55	8.13365
1838.42	34.8531	1837.9	-0.05703	1840.11	2628.82	1839.59	4.39833
1839.46	34.778	1838.94	0.21346	1841.15	2624.38	1840.63	9.61789
1840.49	35.1113	1839.97	0.33482	1842.19	2625.45	1841.67	11.6831
1841.53	35.3176	1841.01	0.54737	1843.23	2631.66	1842.71	8.69505
1842.57	34.9674	1842.03	0.98081	1844.27	2625.05	1843.75	11.4988
1843.61	35.7463	1843.07	0.43532	1845.31	2624.2	1844.79	12.3601
1844.65	34.8773	1844.13	0.34711	1846.35	2627.9	1845.83	12.3783
1845.69	34.9254	1845.17	0.2552	1847.39	2630.04	1846.87	12.3139
1846.73	35.0155	1846.21	0.52986	1848.43	2626.46	1847.91	12.1353
1847.77	35.1988	1847.25	0.41208	1849.47	2626.43	1848.95	5.63632
1848.8	35.2389	1848.29	0.00129	1850.51	2626.4	1849.99	3.15179
1849.84	35.5554	1849.32	0.52474	1851.55	2631.06	1851.03	10.3749
1850.88	34.7414	1850.36	0.19334	1852.59	2627.23	1852.07	11.297
1851.92	35.0948	1851.4	0.47837	1853.63	2624.93	1853.11	10.3635
1852.96	35.203	1852.44	0.14566	1854.67	2624.3	1854.15	14.9881
1854	35.2006	1853.48	0.65647	1855.7	2626.54	1855.19	13.5521
1855.04	35.3488	1854.52	0.22481	1856.74	2629.79	1856.22	7.06402
1856.08	34.7735	1855.56	0.48684	1857.78	2625.29	1857.26	14.3153
1857.12	35.2954	1856.6	0.75363	1858.82	2624.02	1858.3	8.7995
1858.15	34.7298	1857.64	0.30147	1859.86	2626.39	1859.34	7.75074
1859.19	35.2272	1858.67	0.48434	1860.9	2628.95	1860.38	8.61519
1860.23	35.1618	1859.71	-0.13519	1861.94	2627.86	1861.42	12.6502
1861.27	35.3207	1860.75	0.47993	1862.98	2622.48	1862.46	13.518
1862.31	34.9575	1861.79	0.31364	1864.02	2627.41	1863.5	3.99622
1863.35	35.105	1862.83	0.7925	1865.06	2627.66	1864.54	12.6626
1864.39	34.8034	1863.87	0.06426	1866.1	2627.14	1865.58	14.3265
1865.43	35.1095	1864.91	0.51368	1867.14	2625.07	1866.62	11.5647
1866.47	35.1516	1865.95	0.25774	1868.18	2626.62	1867.66	11.8537
1867.5	35.4108	1866.99	0.42464	1869.22	2627.77	1868.7	13.2632
1868.54	35.4601	1868.02	0.25441	1870.26	2628.38	1869.74	14.6835
1869.58	34.9878	1869.06	0.50701	1871.3	2623.72	1870.78	12.1348
1870.62	35.1011	1870.1	0.16369	1872.34	2626.78	1871.82	8.18193
1871.66	35.3058	1871.14	0.54886	1873.38	2626.69	1872.86	17.7435
1872.7	35.583	1872.18	0.22259	1874.42	2629.88	1873.9	8.93959
1873.74	34.7428	1873.22	0.28935	1875.46	2626.43	1874.94	11.3856
1874.78	35.5916	1874.26	0.79003	1876.5	2624.39	1875.98	11.0754
1875.82	34.769	1875.3	0.31879	1877.54	2627.25	1877.02	11.5102
1876.86	35.3162	1876.34	0.48998	1878.58	2629.26	1878.06	9.78924
1877.9	35.1914	1877.38	0.14797	1879.62	2628.86	1879.1	11.3835
1878.93	35.3826	1878.41	0.48927	1880.66	2625.11	1880.14	12.4492
1879.98	35.0988	1879.46	0.3964	1881.7	2623.84	1881.18	10.9176
1881.02	35.1929	1880.5	0.02185	1882.74	2630.03	1882.22	10.3464
1882.05	35.1482	1881.54	0.38676	1883.78	2627.85	1883.26	12.1179
1883.09	35.3832	1882.57	0.48355	1884.82	2625.03	1884.3	9.18645
1884.13	35.1374	1883.61	0.58095	1885.86	2623.56	1885.34	14.6332
1885.17	35.3461	1884.65	-0.0176	1886.9	2624.68	1886.38	5.14521
1886.21	34.8943	1885.69	0.50442	1887.94	2628.71	1887.42	12.5216
1887.25	35.3941	1886.73	0.38617	1888.98	2624.35	1888.46	9.31164
1888.29	34.9967	1887.77	0.17779	1890.02	2628.42	1889.5	8.38369
1889.33	35.6114	1888.81	0.53029	1891.06	2623.66	1890.54	11.6041
1890.37	35.1337	1889.85	0.16015	1892.1	2627.94	1891.58	10.0016
1891.4	35.0891	1890.89	0.68586	1893.14	2627.4	1892.62	11.3817
1892.44	35.3308	1891.92	0.22203	1894.18	2624.28	1893.66	6.92851
1893.48	34.7242	1892.96	0.52231	1895.22	2626.17	1894.7	12.7495
1894.52	35.3266	1893.98	0.35137	1896.26	2625.06	1895.74	4.96589
1895.56	34.9731	1895.04	0.28008	1897.3	2630.11	1896.78	6.37202
1896.6	35.0741	1896.08	-0.00732	1898.34	2625.26	1897.82	6.15749
1897.64	35.0101	1897.12	0.2615	1899.38	2622.56	1898.86	13.7634
1898.67	35.3738	1898.15	0.53282	1900.42	2625.52	1899.9	5.29239
1899.72	35.1771	1899.2	0.53365	1901.46	2625.7	1900.94	8.74334
1900.75	34.8649	1900.24	0.3186	1902.5	2628.03	1901.98	8.28626
1901.79	35.2996	1901.27	0.29262	1903.54	2625.7	1903.02	12.491
1902.83	34.9837	1902.31	0.04931	1904.58	2625.17	1904.06	10.4068
1903.87	35.177	1903.35	0.42577	1905.62	2625.83	1905.1	10.2455
1904.91	35.5965	1904.39	0.46774	1906.66	2626.9	1906.14	6.37539
1905.94	34.9016	1905.42	0.19618	1907.7	2627.74	1907.18	11.1272
1906.98	35.24	1906.46	0.2813	1908.74	2622.56	1908.22	15.7115
1908.02	35.2179	1907.5	0.04825	1909.78	2624.94	1909.26	13.7785
1909.06	35.2905	1908.54	0.73967	1910.82	2625.02	1910.3	7.75588
1910.1	35.2143	1909.58	-0.0017	1911.86	2626.43	1911.34	1.23941
1911.14	35.0867	1910.62	0.63416	1912.9	2625.89	1912.38	10.5367
1912.18	35.2871	1911.64	0.25186	1913.94	2621.71	1913.42	-2.32966
1913.22	34.9341	1912.7	0.11621	1914.98	2622.87	1914.46	5.40669
1914.26	35.5378	1913.74	0.17069	1916.02	2627.11	1915.5	11.727
1915.3	35.1378	1914.78	0.20383	1917.06	2625.68	1916.54	13.5453
1916.34	35.4509	1915.82	0.45143	1918.1	2624.92	1917.58	11.8777
1917.37	35.0098	1916.86	0.38253	1919.14	2624.01	1918.62	11.9917
1918.41	35.2495	1917.89	0.54251	1920.18	2628.74	1919.66	8.68059
1919.45	35.1354	1918.93	0.29694	1921.22	2626.34	1920.7	8.43454
1920.49	35.4757	1919.97	0.24735	1922.26	2626.34	1921.74	9.4252
1921.53	34.9442	1921.01	0.45025	1923.3	2625.53	1922.78	13.3232
1922.56	35.2319	1922.05	0.52988	1924.33	2625.92	1923.81	14.662
1923.6	35.1002	1923.08	-0.01252	1925.37	2627.74	1924.85	12.6321
1924.64	35.659	1924.12	0.54502	1926.41	2624.21	1925.89	12.3512
1925.68	35.0738	1925.16	0.05197	1927.45	2623.76	1926.93	14.2838
1926.72	35.296	1926.2	0.69142	1928.49	2625.3	1927.97	12.1007
1927.76	35.107	1927.24	-0.04744	1929.53	2627.58	1929.01	5.78111
1928.8	34.8998	1928.28	0.68963	1930.57	2627.24	1930.05	11.8969
1929.84	35.1655	1929.32	0.09633	1931.61	2622.2	1931.09	8.59338
1930.88	34.9873	1930.36	0.24236	1932.65	2624.71	1932.13	9.71776
1931.92	35.27	1931.4	0.46338	1933.69	2624.99	1933.17	13.6473
1932.96	34.9794	1932.44	0.50069	1934.73	2627.44	1934.21	7.47565
1933.99	35.2285	1933.47	0.3021	1935.77	2624.08	1935.25	9.90959
1935.03	35.4129	1934.51	0.24297	1936.81	2621.28	1936.29	11.6366
1936.07	35.0742	1935.55	0.3462	1937.85	2625.43	1937.33	10.5454
1937.11	35.1216	1936.59	0.59404	1938.89	2626.94	1938.37	6.94171
1938.15	35.2951	1937.63	0.10219	1939.93	2622.62	1939.41	12.1624
1939.19	35.2174	1938.67	0.37816	1940.97	2622.34	1940.45	11.8315
1940.23	35.4997	1939.71	0.09194	1942.01	2627.95	1941.49	10.6565
1941.27	34.785	1940.75	0.65306	1943.05	2624.63	1942.53	6.99194
1942.31	35.2144	1941.79	0.58976	1944.09	2625.1	1943.57	9.95457
1943.35	34.864	1942.83	0.20853	1945.13	2622.21	1944.61	7.24603
1944.39	35.6518	1943.87	0.72256	1946.17	2625.99	1945.65	7.55684
1945.42	35.0352	1944.91	0.19757	1947.21	2626.17	1946.69	11.7006
1946.46	35.127	1945.94	0.52313	1948.25	2620.56	1947.73	10.8271
1947.5	35.1195	1946.98	0.35982	1949.29	2623.22	1948.77	14.7077
1948.54	34.9479	1948.02	0.25956	1950.33	2625.61	1949.81	10.7984
1949.58	35.765	1949.06	0.45626	1951.36	2626.48	1950.84	13.1074
1950.62	35.1701	1950.1	0.11997	1952.4	2624.92	1951.88	13.3943
1951.66	35.3336	1951.14	0.16277	1953.44	2621.73	1952.92	12.3476
1952.7	35.0522	1952.18	0.44447	1954.48	2626.83	1953.96	6.41633
1953.74	35.0976	1953.22	0.43493	1955.52	2624.2	1955	6.84137
1954.77	35.2251	1954.26	0.32097	1956.56	2624	1956.04	9.04919
1955.81	35.1666	1955.29	0.12594	1957.6	2622.45	1957.08	11.6985
1956.85	35.1948	1956.33	0.41801	1958.64	2626.99	1958.12	14.7372
1957.89	35.1135	1957.37	0.18925	1959.68	2625.29	1959.16	8.73306
1958.93	34.9387	1958.41	0.76706	1960.72	2621.57	1960.2	14.7248
1959.97	35.2441	1959.43	0.16994	1961.76	2620.69	1961.24	8.77394
1961.01	34.9787	1960.49	0.53568	1962.8	2626.64	1962.28	14.5514
1962.05	35.4051	1961.53	0.17948	1963.84	2625.85	1963.32	12.1279
1963.09	34.7209	1962.57	0.04191	1964.88	2622.29	1964.36	11.3129
1964.13	35.2866	1963.61	0.41266	1965.92	2621.6	1965.4	15.1577
1965.16	34.7606	1964.64	0.11905	1966.96	2626.34	1966.44	13.9197
1966.2	34.7563	1965.68	0.62331	1968	2625.56	1967.48	10.9371
1967.24	35.0231	1966.7	0.17877	1969.04	2620.87	1968.52	12.9088
1968.28	35.2986	1967.76	0.14421	1970.08	2621.97	1969.56	12.0177
1969.32	35.234	1968.8	0.13098	1971.12	2626.8	1970.6	5.9124
1970.36	34.9784	1969.84	0.58814	1972.16	2624.6	1971.64	6.80298
1971.4	35.1429	1970.86	0.47919	1973.2	2622.69	1972.68	9.01831
1972.44	35.1898	1971.92	0.39527	1974.24	2621.05	1973.72	11.0238
1973.48	35.3267	1972.96	0.25115	1975.28	2625.05	1974.76	11.5402
1974.52	35.5525	1974	0.25365	1976.32	2626.32	1975.8	9.84642
1975.56	34.8161	1975.04	0.15542	1977.36	2622.37	1976.84	13.9479
1976.59	35.1689	1976.08	0.6846	1978.4	2621.82	1977.88	9.74482
1977.63	34.9113	1977.09	0.01667	1979.44	2626.53	1978.92	12.3203
1978.67	34.9936	1978.15	0.33627	1980.48	2624.42	1979.96	5.91253
1979.71	35.3452	1979.19	-0.10528	1981.52	2621.85	1981	6.66064
1980.75	34.9255	1980.23	0.47706	1982.56	2625.14	1982.04	11.096
1981.79	35.3948	1981.27	0.25844	1983.6	2623.3	1983.08	5.98254
1982.83	34.7885	1982.31	0.49316	1984.64	2624.1	1984.12	5.47765
1983.87	35.3554	1983.35	0.30517	1985.68	2618.02	1985.16	10.149
1984.91	35.2311	1984.39	0.22995	1986.71	2622.69	1986.2	5.91234
1985.94	35.2199	1985.42	0.42915	1987.75	2625.68	1987.23	6.06991
1986.98	35.3167	1986.46	0.52667	1988.79	2624.58	1988.27	2.98823
1988.02	34.9665	1987.5	0.5101	1989.83	2621.18	1989.31	6.93627
1989.06	35.1943	1988.54	0.61202	1990.87	2620.61	1990.35	8.30004
1990.1	35.2348	1989.58	0.14985	1991.91	2625.67	1991.39	8.93074
1991.14	35.1072	1990.62	0.2501	1992.95	2626.37	1992.43	3.24739
1992.18	35.5216	1991.66	0.664	1993.99	2621.46	1993.47	0.09075
1993.21	34.8389	1992.7	0.07237	1995.03	2621.5	1994.51	7.34206
1994.25	35.3621	1993.73	0.46934	1996.07	2624.14	1995.55	2.39834
1995.29	35.0044	1994.77	-0.02823	1997.11	2624.65	1996.59	4.63433
1996.33	35.303	1995.81	0.6658	1998.15	2621.2	1997.63	9.52864
1997.37	35.4739	1996.85	-0.07878	1999.19	2619.87	1998.67	5.839
1998.41	34.6895	1997.89	0.57747	2000.23	2625.09	1999.71	7.65959
1999.45	35.4334	1998.93	0.60346	2001.27	2623.78	2000.75	6.7566
2000.49	34.4706	1999.97	0.26836	2002.31	2621.32	2001.79	8.01587
2001.53	35.6879	2001.01	0.50952	2003.35	2622.8	2002.83	11.345
2002.56	35.12	2002.04	0.10207	2004.39	2625.06	2003.87	3.93551
2003.6	35.1022	2003.08	0.62171	2005.43	2625.82	2004.91	5.10785
2004.64	35.2125	2004.12	-0.06732	2006.47	2621.12	2005.95	8.5642
2005.68	35.0936	2005.16	0.49261	2007.51	2620.12	2006.99	8.825
2006.72	35.4066	2006.2	0.36565	2008.55	2627.3	2008.03	3.94442
2007.76	35.035	2007.24	0.10387	2009.59	2623.13	2009.07	5.69968
2008.8	35.3492	2008.28	0.17981	2010.63	2618.55	2010.11	6.49997
2009.84	35.1195	2009.32	0.20997	2011.67	2622.61	2011.15	11.8957
2010.88	35.0187	2010.36	0.4857	2012.71	2623.39	2012.19	11.2798
2011.92	35.4894	2011.4	0.60384	2013.75	2626	2013.23	9.42188
2012.95	35.1053	2012.43	0.08278	2014.79	2621.84	2014.27	3.87888
2013.99	34.969	2013.47	0.42694	2015.83	2620.2	2015.31	8.0129
2015.03	35.4683	2014.51	-0.06778	2016.87	2627.65	2016.35	7.91152
2016.07	35.0304	2015.55	0.49144	2017.91	2622.59	2017.39	4.57539
2017.11	35.2421	2016.59	0.31715	2018.95	2621.17	2018.43	10.4682
2018.15	34.7402	2017.63	0.16326	2019.99	2626.3	2019.47	15.9193
2019.19	35.4049	2018.67	0.13202	2021.03	2623.56	2020.51	8.95364
2020.23	35.1745	2019.71	0.08983	2022.07	2620.94	2021.55	4.48415
2021.27	35.2058	2020.75	0.57942	2023.11	2622.74	2022.59	12.5632
2022.31	35.0534	2021.79	0.23824	2024.15	2622.98	2023.63	5.21569
2023.35	34.8907	2022.82	0.33302	2025.19	2624.86	2024.67	8.35014
2024.39	34.9922	2023.87	0.11165	2026.23	2622.9	2025.71	7.82022
2025.42	35.4693	2024.91	0.12059	2027.27	2621.97	2026.75	7.56876
2026.46	35.0551	2025.95	0.69149	2028.31	2624.52	2027.79	7.62613
2027.5	35.0661	2026.98	0.3825	2029.35	2622.8	2028.83	8.27417
2028.54	34.7256	2028.02	0.21156	2030.39	2622.12	2029.87	5.46344
2029.58	35.367	2029.06	0.681	2031.43	2620.13	2030.91	14.1755
2030.62	34.7612	2030.1	-0.32858	2032.47	2623.96	2031.95	5.08228
2031.66	35.3501	2031.14	0.84659	2033.51	2621.85	2032.99	2.09855
2032.7	34.618	2032.18	-0.0495	2034.55	2623.9	2034.03	8.06527
2033.74	35.4617	2033.22	0.83932	2035.59	2620.09	2035.07	6.58367
2034.78	35.0156	2034.24	0.04217	2036.63	2624.09	2036.11	6.01454
2035.81	34.9419	2035.29	0.81322	2037.67	2623.01	2037.15	9.33068
2036.85	35.271	2036.33	0.08688	2038.71	2621.42	2038.19	6.69499
2037.89	34.7622	2037.37	0.35319	2039.75	2621.83	2039.23	5.68214
2038.93	35.4852	2038.41	0.40052	2040.79	2621.38	2040.27	6.02236
2039.97	34.9672	2039.45	0.21503	2041.83	2624.22	2041.31	9.47222
2041.01	35.1353	2040.49	0.41316	2042.87	2616.56	2042.35	8.54747
2042.05	35.1791	2041.53	0.06805	2043.91	2619.97	2043.39	-0.066
2043.09	35.4047	2042.57	0.25224	2044.95	2622.86	2044.43	7.50074
2044.13	35.458	2043.61	0.34009	2045.99	2624.33	2045.47	6.18662
2045.17	35.0913	2044.65	0.03718	2047.03	2620.24	2046.51	8.87509
2046.2	35.0265	2045.68	0.71	2048.07	2621.07	2047.55	12.7155
2047.24	35.2215	2046.72	0.17166	2049.11	2624.44	2048.59	2.99466
2048.28	35.0817	2047.76	0.33855	2050.15	2626.04	2049.63	6.02802
2049.32	35.8554	2048.8	-0.07809	2051.19	2617.19	2050.67	3.38583
2050.36	35.096	2049.84	0.14055	2052.23	2620.06	2051.71	5.08014
2051.39	35.257	2050.88	0.71228	2053.27	2623.31	2052.75	6.81481
2052.43	34.9229	2051.91	-0.20408	2054.3	2623.27	2053.79	1.09445
2053.47	35.1418	2052.95	0.50581	2055.34	2619.48	2054.82	0.66136
2054.51	34.7208	2053.97	0.32247	2056.38	2618.13	2055.86	3.85571
2055.55	34.8304	2055.03	0.40318	2057.42	2621.71	2056.9	5.5273
2056.59	35.1297	2056.07	0.34429	2058.46	2625.19	2057.94	-1.5983
2057.63	34.9574	2057.11	0.31377	2059.5	2621.69	2058.98	4.91888
2058.67	35.1403	2058.15	0.42953	2060.54	2618.87	2060.02	2.73019
2059.71	34.9304	2059.19	0.49319	2061.58	2621.29	2061.06	4.41046
2060.75	35.0735	2060.23	0.32379	2062.62	2623.87	2062.1	0.33368
2061.79	34.9365	2061.27	0.4616	2063.66	2623.52	2063.14	5.3063
2062.83	35.1014	2062.31	0.11232	2064.7	2617.43	2064.18	-3.15712
2063.86	34.8273	2063.35	0.53933	2065.74	2625.4	2065.22	0.66799
2064.91	35.2196	2064.39	-0.17926	2066.78	2624.07	2066.26	1.97404
2065.94	34.7185	2065.43	0.30961	2067.82	2620.3	2067.3	5.7796
2066.98	35.2137	2066.46	0.38544	2068.86	2620.64	2068.34	5.05821
2068.02	34.7972	2067.5	0.5323	2069.9	2620.9	2069.38	3.6734
2069.06	35.486	2068.54	0.56509	2070.94	2625.13	2070.42	4.02778
2070.1	35.0174	2069.58	-0.24125	2071.98	2622.28	2071.46	6.83479
2071.14	35.3223	2070.62	0.63769	2073.02	2620.79	2072.5	2.76559
2072.18	34.9041	2071.66	0.02293	2074.06	2621.9	2073.54	4.12056
2073.22	35.1274	2072.7	0.48821	2075.1	2623.6	2074.58	2.3137
2074.26	35.4586	2073.74	-0.1219	2076.14	2619.01	2075.62	7.76056
2075.3	35.3139	2074.78	0.35851	2077.18	2622.13	2076.66	3.62282
[truncated: 7,703 more rows]
