# Supplementary material for: Vector-stimuli-responsive magnetorheological fibrous materials
Source: Nature. 2025 Nov 5;647(8089):375–82. doi: 10.1038/s41586-025-09706-4 (PMC12611776; doi:10.1038/s41586-025-09706-4)
Supplement: Supplementary file 12 — Source Data Fig. 5 [file 41586_2025_9706_MOESM12_ESM.xlsx]

## Sheet: Fig. 5b
	100 mT	140 mT	180 mT	210 mT	250 mT	280 mT
Stroke (mm)	Force (mN)	Force (mN)	Force (mN)	Force (mN)	Force (mN)	Force (mN)
5.00009	-0.16525	-0.01714	0.31635	-0.31903	-0.10073	0.10833
5.00009	-0.19863	0.00313	0.28789	-0.27359	-0.11653	0.10774
5.00009	-0.23216	0.02727	0.25302	-0.22814	-0.13098	0.10714
4.98828	0.00805	-0.1955	1.09315	0.81956	1.14769	1.26034
4.96587	-0.1803	-0.04455	1.93626	2.17378	3.26052	2.91184
4.94562	0.11235	0.57936	2.66701	3.15532	4.7414	4.60073
4.92556	0.23007	1.13428	3.55825	3.70532	6.02379	5.84304
4.90541	0.24423	1.76936	4.19497	4.55007	6.9131	6.9727
4.88562	-0.02369	2.44513	4.67792	5.94869	7.80419	8.03784
4.86556	-0.22814	3.07709	5.15178	6.74248	8.44061	9.17152
4.84559	-0.04113	3.47137	5.51775	7.54222	9.33632	10.4882
4.82562	0.04232	3.89829	6.26102	7.98956	9.96619	11.7379
4.80556	0.28938	4.17277	6.9879	8.51527	10.5462	12.9744
4.78569	0.15631	4.77597	7.72178	9.18448	11.2486	14.2095
4.76553	0.01535	4.91008	8.1709	9.58443	12.0924	15.8809
4.74556	-0.09	5.49227	8.62435	10.0298	12.9263	17.3239
4.72531	-0.31024	5.65514	9.23648	10.2185	14.3096	18.6192
4.70572	-0.19506	6.30468	9.50739	11.2256	15.5675	20.3322
4.68556	-0.08732	6.52239	9.9194	12.0814	16.7644	21.5384
4.66569	0.1426	7.18743	10.2329	13.3297	17.8482	22.7536
4.64562	0.249	7.43732	10.7753	14.4891	19.2821	24.251
4.62556	-0.05484	7.97987	11.3951	15.5471	20.4182	25.8687
4.60559	-0.01729	8.0429	11.9905	16.2224	21.489	27.3691
4.58553	0.11295	8.23393	12.9002	16.9474	22.293	28.7488
4.56556	-0.02444	8.79839	13.5116	17.6594	23.2446	30.6571
4.5455	-0.0307	8.73923	14.4456	18.5387	24.6319	32.1649
4.52562	0.12159	9.30414	15.3033	19.3249	25.7756	33.6088
4.50566	0.007	9.5208	15.7228	20.2179	26.9474	34.5264
4.48569	-0.07764	10.0038	16.0998	20.9749	27.4441	35.6865
4.46562	0.04247	10.0627	16.644	21.4817	28.4663	37.2632
4.44547	-0.00045	10.5536	17.0989	22.2978	29.3577	38.3945
4.42559	0.12293	10.9187	17.6357	22.9487	30.8625	39.2817
4.40553	0.23574	11.3526	18.2939	23.6964	31.7024	40.3445
4.38556	0.25213	11.739	18.8357	24.3102	32.1715	41.6377
4.36559	0.35375	12.144	19.2516	24.5738	32.9918	42.0426
4.34553	0.66832	12.1033	19.6816	24.8221	33.5258	43.0018
4.32566	0.9203	12.5806	20.0538	25.3361	34.3296	43.6184
4.3055	0.93013	12.5197	20.733	25.6576	34.9903	44.6151
4.28563	1.35019	13.0498	21.2158	26.3289	35.4931	45.4554
4.26537	1.87069	13.0843	21.7898	26.911	36.4737	46.2301
4.24578	2.39909	13.618	22.0564	27.1779	36.777	46.7879
4.22534	2.38732	13.8396	22.4875	27.5563	37.5055	47.3027
4.20575	2.9406	14.189	22.7699	27.9403	37.7992	48.0397
4.1855	3.07202	14.5409	22.8131	28.2209	38.4748	48.7375
4.16572	3.33771	14.7416	23.115	28.663	39.0935	49.447
4.14547	3.80531	15.2086	23.6239	29.1614	39.5484	49.9
4.1255	3.69817	15.3382	23.9438	29.4684	39.8594	50.3655
4.10562	3.80054	15.6981	24.1625	30.1474	40.5449	51.0168
4.08547	3.99932	15.6476	24.5754	31.1114	42.0226	51.4431
4.06569	4.1765	16.0053	24.7872	32.6337	43.6394	52.0422
4.04544	4.27946	16.0584	25.1877	34.152	45.1016	52.4121
4.02566	4.64395	16.461	25.7777	35.3076	46.3718	52.8417
4.00569	4.73633	16.7355	26.0776	36.2605	47.3599	53.3158
3.98562	5.01186	17.1767	25.8525	37.1017	48.8497	53.8073
3.96566	5.35682	17.1338	25.9569	37.9746	50.2135	55.1027
3.94559	5.78284	17.0793	26.8707	39.1814	51.5114	56.6257
3.92562	6.03825	17.4014	27.5516	40.4343	52.7139	57.9591
3.90547	5.83142	17.7699	28.9154	41.7122	54.2755	59.4598
3.8855	5.85705	18.1484	29.8455	42.6653	55.5493	60.9802
3.86553	5.85094	18.2636	30.4781	43.236	56.7163	62.5086
3.84556	6.14196	18.1641	31.0564	43.6228	58.0691	64.3817
3.82559	6.51836	18.3757	31.7228	44.5591	59.5511	66.4611
3.80544	6.59794	18.5913	32.4474	45.227	60.9839	68.1485
3.78556	6.68645	19.0008	33.2443	46.9622	62.9196	70.0498
3.7655	6.87405	19.0353	34.3512	48.5222	64.6979	71.8311
3.74562	7.14481	19.8051	35.2226	49.5419	66.2264	73.511
3.72547	7.08014	19.6986	36.1204	50.9234	68.2168	75.3118
3.70569	7.15449	20.0619	36.802	52.2682	70.0109	77.1819
3.68562	7.18772	19.9495	37.7212	53.4974	71.6601	79.0468
3.66566	7.30574	19.933	39.1665	54.9462	73.3763	80.6574
3.64559	7.76425	20.3219	40.5994	55.588	75.1035	82.6129
3.62553	7.84978	20.8025	41.9033	56.4395	76.1783	84.5106
3.60566	7.90566	21.3283	42.6891	57.2802	77.2868	86.1627
3.58541	7.71612	21.7395	43.9553	58.2051	79.6443	87.8093
3.56562	7.89478	22.2349	44.8112	59.2779	81.1985	89.7574
3.54547	8.18819	23.1026	45.9477	60.419	82.9478	91.8005
3.52569	8.39874	23.8079	46.7107	61.9757	84.4286	93.5988
3.50553	8.63463	24.616	47.5252	63.2179	86.8738	95.8525
3.48566	8.64357	25.214	48.178	64.7691	88.589	97.5089
3.46559	8.73148	26.1435	48.6806	65.8092	90.1768	99.2747
3.44553	8.93712	26.7371	49.3321	66.9496	91.407	101.287
3.42556	9.07958	27.5245	50.157	68.3157	92.919	103.061
3.40541	9.04381	27.7068	51.3454	69.4753	94.6441	105.09
3.38562	8.74355	28.4968	52.0311	70.3812	96.2809	106.985
3.36547	9.01937	29.0531	52.94	71.4305	97.4213	108.781
3.34559	9.17107	29.9166	53.3631	72.7658	98.5609	110.582
3.32553	9.3846	30.3957	54.154	73.7511	99.8786	112.472
3.30547	9.71496	30.8973	54.6147	74.4103	100.82	114.317
3.28569	9.93639	31.4143	55.1289	75.2343	101.427	116.124
3.26544	10.0809	32.1473	55.629	76.4745	102.312	117.598
3.24556	10.1404	32.8417	56.2961	77.2013	103.305	119.826
3.22541	10.1884	33.431	56.9604	78.2238	104.622	121.676
3.20562	10.3332	34.1651	57.9394	78.8786	104.696	123.851
3.18547	10.2745	34.6702	58.8866	79.5037	105.42	125.434
3.16559	10.4561	35.1973	59.2902	80.2889	105.845	127.024
3.14553	10.8157	35.9042	60.2976	80.6972	107.2	128.985
3.12566	11.4104	36.4652	61.1676	81.4587	107.172	130.792
3.10569	11.5368	37.1166	61.4195	81.7296	107.955	132.054
3.08544	11.8318	37.7543	62.175	82.0296	108.326	133.001
3.06547	11.912	38.1547	62.2511	82.517	109.308	133.738
3.0455	12.2724	38.4754	62.9048	83.1397	109.64	134.833
3.02572	12.3799	39.2886	63.3661	83.6472	110.012	135.634
3.00566	12.6013	39.5185	63.6201	84.0871	110.496	136.522
2.98559	12.597	40.1825	63.995	84.3743	110.851	137.618
2.96563	12.5165	40.3933	64.5988	84.6465	110.886	137.974
2.94547	12.7366	40.7982	64.9764	84.9101	110.753	138.729
2.92569	13.0104	41.1311	65.2741	85.119	111.039	139.385
2.90553	13.5168	41.2711	65.6042	85.0962	111.421	140.257
2.88556	14.0639	41.7419	66.0621	85.4161	111.935	140.649
2.86559	14.4525	41.8976	65.7077	85.3893	112.37	141.239
2.84553	14.8369	42.357	65.746	85.642	112.595	141.945
2.82566	15.3719	42.3691	65.7798	85.9733	112.803	142.536
2.8055	15.6878	42.7085	65.9813	86.16	112.917	142.852
2.78562	16.2478	42.735	66.0898	86.2834	112.498	143.166
2.76537	16.9273	43.0583	66.1258	86.1533	112.782	143.437
2.74578	17.4329	42.9967	66.5225	86.152	112.725	143.247
2.72544	17.6363	43.1758	66.4611	86.325	113.081	143.232
2.70566	17.733	42.9076	66.11	86.6392	113.245	143.816
2.6855	17.9674	43.5254	66.6463	86.5027	113.211	144.003
2.66562	18.3266	43.7334	66.4774	86.3115	113.178	144.25
2.64556	18.9581	44.267	66.7421	86.166	113.53	144.336
2.62559	19.2411	44.311	66.6121	86.4098	113.577	144.618
2.60562	19.5457	43.9455	66.9552	86.6677	113.391	144.764
2.58537	19.8694	44.2754	66.8617	87.0693	113.563	144.81
2.56569	20.1763	44.0949	66.9768	86.9006	113.518	144.12
2.54544	20.5275	44.5901	66.8828	86.8519	113.247	143.845
2.52566	20.7456	44.2907	66.9391	86.4236	113.34	143.901
2.50569	20.8303	44.549	66.9236	86.3643	113.43	144.373
2.48572	20.7916	44.639	67.0219	86.2302	113.848	144.538
2.46556	20.7876	44.7527	66.9055	86.6254	113.979	144.784
2.44559	21.1035	44.6266	66.4307	86.541	114.081	145.149
2.42553	21.3745	44.5858	66.6554	85.8212	113.671	144.596
2.40547	21.448	44.7826	66.4938	85.8036	113.555	144.657
2.3855	21.5869	45.0051	66.5379	85.5012	113.782	144.655
2.36553	21.8169	45.249	66.5297	85.5915	113.86	144.544
2.34547	22.3191	45.4393	66.392	85.5932	113.739	144.628
2.32569	22.6277	45.4523	66.0069	85.6814	113.065	144.645
2.30544	22.5531	45.3413	66.1488	85.13	113.189	144.373
2.28556	22.5393	45.0867	66.2141	84.9879	113.196	144.311
2.26541	22.7788	45.0988	65.9218	85.2886	113.22	143.948
2.24562	23.0879	44.9814	66.3604	85.1676	113.151	143.936
2.22537	22.971	44.8848	66.1308	84.9547	113.06	144.291
2.20569	22.8779	45.1992	66.2975	84.2643	112.73	144.159
2.18562	22.9977	45.1513	66.1616	83.8397	112.714	143.958
2.16566	23.3975	45.1531	66.1886	84.2035	112.288	144.016
2.14559	23.8161	45.2249	66.0564	84.1531	112.015	143.794
2.12553	24.1314	45.0842	66.1965	84.2634	112.011	143.225
2.10556	23.8417	45.1598	65.8765	84.0899	111.966	142.968
2.08541	23.8818	45.4006	65.7989	83.6883	112.016	142.984
2.06562	23.6584	45.3713	65.3081	83.7655	111.744	142.972
2.04547	23.804	45.2648	64.9311	83.7635	111.372	142.631
2.02578	23.7854	44.9348	64.8849	83.7977	111.201	142.31
2.00562	23.728	44.7036	64.9346	83.7378	111.19	142.236
1.98566	23.8174	45.0624	65.189	83.3567	110.655	141.747
1.96559	24.0101	44.9209	65.0211	83.0945	110.819	141.719
1.94553	24.2482	45.1134	64.8829	83.2717	110.766	141.69
1.92547	24.1868	45.0298	64.8431	83.2479	110.35	141.406
1.90541	24.1137	45.1992	64.699	82.9005	110.09	141.2
1.88562	23.9679	45.3661	64.4866	82.6396	110.385	141.021
1.86556	24.4127	45.2319	64.2832	82.2738	110.14	140.832
1.84559	24.4859	45.0662	64.297	81.8798	109.866	140.655
1.82562	24.5345	45.1437	64.0617	82.1769	109.53	139.957
1.80556	24.5593	45.1353	64.1406	82.3381	109.293	139.743
1.78569	24.5108	44.781	64.0866	82.446	108.795	139.41
1.76544	24.3667	44.6537	64.2379	81.9765	108.425	139.174
1.74556	24.3866	44.3757	64.2627	81.4503	107.979	138.65
1.72541	24.3893	44.8015	64.0167	81.4638	107.841	138.353
1.70562	24.4859	44.9854	63.8823	81.6739	107.43	138.308
1.68556	24.5564	44.8567	63.6219	81.4901	106.996	138.206
1.66569	24.4144	44.6454	63.6318	81.2581	106.874	137.776
1.64553	24.5985	44.3326	63.296	81.0663	106.909	137.339
1.62566	24.8334	44.0875	63.1012	80.9881	106.412	136.748
1.60559	24.8781	44.0517	62.9285	80.5682	106.425	136.192
1.58562	24.7237	44.1502	62.9286	80.4982	106.044	135.871
1.56556	24.7027	44.094	62.7489	80.2173	105.531	135.575
1.5455	24.6288	43.942	62.8302	80.0635	105.136	135.382
1.52562	24.838	43.7444	62.8447	80.1441	104.918	135.248
1.50566	25.0815	43.6601	62.7694	79.356	104.607	135.071
1.48569	25.0553	43.9397	62.6256	79.0906	104.735	134.398
1.46562	24.982	43.8954	62.6555	78.7957	104.589	133.886
1.44547	24.8668	44.2365	62.3636	78.6453	104.164	134.18
1.42559	24.6866	44.2125	62.2687	78.3201	103.827	133.551
1.40553	24.9602	43.8786	62.0915	78.3375	103.294	133.599
1.38556	25.0723	43.8006	61.8486	78.0804	102.979	132.874
1.36559	25.2305	43.5847	61.757	77.8242	102.782	132.672
1.34562	25.0578	43.5524	61.5773	77.7967	102.677	132.528
1.32566	25.1962	43.4732	61.6095	77.5819	102.606	131.979
1.3055	25.087	43.302	61.4291	77.3846	102.1	131.731
1.28562	25.1366	43.3451	61.2618	77.1719	101.709	131.482
1.26537	25.1724	43.2456	61.3461	77.0375	101.208	131.089
1.24569	25.1891	42.9386	61.073	76.4203	101.418	130.889
1.22534	25.2187	43.1153	60.8887	76.3327	101.258	130.432
1.20575	25.216	43.3329	60.8781	76.2962	100.907	130.227
1.1855	25.1791	43.1761	60.8131	76.2737	100.724	129.664
1.16562	25.1943	43.1578	60.5051	75.6231	100.191	129.656
1.14556	25.06	43.1146	60.2508	75.1619	99.7962	128.899
1.12559	25.2722	42.8574	60.2698	75.056	99.4588	128.879
1.10562	24.99	42.873	60.001	74.6024	99.2309	128.389
1.08547	25.043	42.6212	60.071	74.6641	99.3198	127.832
1.06569	24.8678	42.9851	59.9235	74.285	99.2651	127.669
1.04544	24.8964	42.8361	59.9666	74.1002	98.7612	127.461
1.02566	25.0541	43.0387	59.6218	73.6479	98.3413	127.223
1.00559	24.7912	42.6181	59.4708	73.3487	98.153	126.829
0.98562	25.0563	42.392	58.9752	73.059	97.7549	126.449
0.96566	25.0499	42.3399	58.5702	72.7747	97.4862	125.97
0.94559	25.292	42.4279	58.4154	72.7583	97.1791	125.659
0.92553	25.1548	41.9259	58.1072	72.4042	96.6984	125.253
0.90547	25.0296	42.1175	57.8858	72.0201	95.9454	125.047
0.88559	24.8608	41.9182	57.5104	72.3381	95.4986	124.501
0.86562	24.7893	41.7702	57.5256	71.8348	95.1406	123.874
0.84556	24.7204	41.6781	57.2312	71.4734	95.2169	123.162
0.82578	24.5173	41.6082	57.2412	71.2225	95.0681	122.665
0.80544	24.5176	41.5012	57.212	70.8431	94.8755	122.561
0.78556	24.2275	41.1867	57.0031	70.9408	94.4127	121.741
0.7655	24.2676	41.2333	56.9831	70.7112	93.7855	121.354
0.74562	24.3406	40.9626	56.7786	70.0687	93.2173	121.187
0.72547	24.4725	40.9611	56.3435	69.669	92.6237	120.596
0.70559	24.5035	40.6055	55.9983	69.3995	92.6821	120.088
0.68562	24.3659	40.4686	56.0635	68.9237	92.5186	119.751
0.66566	24.116	40.4611	55.8245	69.0116	91.9634	119.035
0.64559	23.9921	40.5051	55.6682	68.7097	91.1784	118.627
0.62553	23.9041	40.1229	55.4007	68.6203	90.3934	118.139
0.60566	23.8484	40.0126	54.8838	68.2178	90.1189	118
0.5855	23.8728	39.7505	54.9328	67.6888	89.8495	117.732
0.56562	23.9193	40.0397	54.7642	67.1124	89.7808	117.266
0.54547	24.0001	39.9548	54.718	66.5222	89.6317	117.294
0.52578	23.9483	40.2716	54.4903	66.2081	89.089	116.381
0.50553	23.9347	39.767	54.1234	65.9215	88.5795	116.066
0.48556	23.8027	39.6523	53.9461	65.6673	87.744	115.241
0.46559	24.0013	39.3403	53.747	65.2732	87.3256	114.875
0.44544	23.9247	39.1679	53.3806	64.8849	86.6167	114.402
0.42575	23.5729	38.9959	53.3551	64.6393	86.4643	113.721
0.40531	23.4135	38.7776	53.1517	64.7002	85.9256	113.51
0.38562	23.3385	38.5293	52.5626	64.5198	85.7763	112.99
0.36547	23.2714	38.2215	52.3889	64.1495	85.2582	112.699
0.34578	23.514	38.3399	51.9669	63.5946	84.6751	112.245
0.32553	23.4871	38.2689	51.9668	63.1338	84.0065	111.706
0.30556	23.6076	38.2759	51.6738	62.8577	83.8845	111.404
0.28559	23.4948	38.1504	51.6516	62.1167	83.7532	111.357
0.26544	23.4997	38.1431	51.3704	61.8425	83.0552	110.732
0.24556	23.3887	37.5286	50.9904	61.2941	82.4086	110.136
0.22541	23.5927	37.3511	50.7133	60.9291	81.3986	109.591
0.20562	23.4723	37.1797	50.4203	60.3762	80.9871	109.197
0.18566	23.1044	37.2396	50.2303	59.8901	80.7965	108.441
0.16569	22.9943	37.0741	49.9357	59.7657	80.2791	107.908
0.14553	22.7948	36.9829	49.8888	59.3319	79.9975	107.254
0.12566	22.9034	36.7358	49.6086	58.6532	79.8598	106.699
0.10559	22.7507	36.7034	49.4888	57.8773	78.8908	106.008
0.08553	23.0798	36.3727	49.2007	57.3669	78.412	105.594
0.06556	22.8427	36.276	48.9163	56.4922	77.7449	104.863
0.0455	22.8617	36.0624	48.8025	56.0503	76.876	104.132
0.02562	22.9156	35.8202	48.4319	55.4907	76.6166	103.885
0.00566	22.7627	35.5786	48.0586	55.3888	76.0162	103.613

## Sheet: Fig. 5d
	Water vapor permeability (g m-2 h-1)
Frequency (Hz)	Average	Standard deviation
0	34.5596	0.248758
0.2	35.4435	0.602388
0.5	49.6555	1.08403
1	55.9123	0.523982
2	58.0961	0.385218

## Sheet: Fig. 5i
Time (s)	Moment (N mm)
0.001	-0.02178
0.002	0.01192
0.022	-0.00493
0.042	0.02494
0.062	0.00164
0.082	0.02842
0.102	-7.69933e-05
0.122	0.02581
0.142	0.02271
0.162	0.0241
0.182	0.03936
0.202	0.02712
0.222	0.0442
0.242	0.07362
0.262	0.04782
0.282	0.10233
0.302	0.07193
0.322	0.12262
0.342	0.1198
0.362	0.12745
0.382	0.11939
0.402	0.14367
0.422	0.10963
0.442	0.16869
0.462	0.17906
0.482	0.19784
0.502	0.2094
0.522	0.16714
0.542	0.20063
0.562	0.1938
0.582	0.22132
0.602	0.25376
0.622	0.23889
0.642	0.26757
0.662	0.29582
0.682	0.28388
0.702	0.29258
0.722	0.28602
0.742	0.34799
0.762	0.36751
0.782	0.37584
0.802	0.36774
0.822	0.39897
0.842	0.40233
0.862	0.44262
0.882	0.47981
0.902	0.49706
0.922	0.51258
0.942	0.53788
0.962	0.5323
0.982	0.5415
1.002	0.56831
1.022	0.55789
1.042	0.62509
1.062	0.62182
1.082	0.66956
1.102	0.70123
1.122	0.74627
1.142	0.77545
1.162	0.78088
1.182	0.74533
1.202	0.80624
1.222	0.81977
1.242	0.88335
1.262	0.90752
1.282	0.91086
1.302	0.93467
1.322	0.96527
1.342	0.94635
1.362	1.06027
1.382	1.0136
1.402	1.09642
1.422	1.12388
1.442	1.18261
1.462	1.2107
1.482	1.22345
1.502	1.24179
1.522	1.2997
1.542	1.34782
1.562	1.41019
1.582	1.38843
1.602	1.4148
1.622	1.43219
1.642	1.47608
1.662	1.52299
1.682	1.5811
1.702	1.62226
1.722	1.62445
1.742	1.66995
1.762	1.68531
1.782	1.72647
1.802	1.79746
1.822	1.83364
1.842	1.8634
1.862	1.93272
1.882	1.94841
1.902	2.04232
1.922	2.05955
1.942	2.0916
1.962	2.1623
1.982	2.19417
2.002	2.22834
2.022	2.28787
2.042	2.33873
2.062	2.41652
2.082	2.44496
2.102	2.47643
2.122	2.51809
2.142	2.54281
2.162	2.638
2.182	2.72876
2.202	2.75009
2.222	2.8144
2.242	2.8278
2.262	2.90714
2.282	2.98826
2.302	3.01451
2.322	3.09104
2.342	3.1317
2.362	3.24325
2.382	3.25009
2.402	3.28593
2.422	3.26341
2.442	3.24417
2.462	3.23721
2.482	3.17722
2.502	3.12195
2.522	3.07746
2.542	2.98203
2.562	2.98683
2.582	2.90569
2.602	2.86228
2.622	2.77494
2.642	2.74443
2.662	2.66749
2.682	2.65535
2.702	2.58259
2.722	2.57782
2.742	2.49333
2.762	2.48264
2.782	2.40525
2.802	2.33376
2.822	2.27896
2.842	2.28108
2.862	2.21976
2.882	2.18925
2.902	2.07212
2.922	2.05782
2.942	1.98304
2.962	1.97901
2.982	1.95078
3.002	1.9236
3.022	1.86269
3.042	1.79628
3.062	1.74093
3.082	1.7376
3.102	1.71754
3.122	1.65359
3.142	1.64241
3.162	1.5898
3.182	1.54847
3.202	1.48629
3.222	1.4719
3.242	1.42841
3.262	1.44132
3.282	1.40078
3.302	1.35275
3.322	1.30542
3.342	1.27188
3.362	1.24506
3.382	1.24335
3.402	1.19062
3.422	1.16563
3.442	1.07792
3.462	1.06897
3.482	1.06293
3.502	1.05115
3.522	0.98873
3.542	0.99017
3.562	0.88871
3.582	0.90015
3.602	0.82864
3.622	0.81854
3.642	0.82882
3.662	0.79032
3.682	0.77953
3.702	0.75169
3.722	0.65417
3.742	0.68994
3.762	0.65075
3.782	0.67538
3.802	0.62161
3.822	0.56538
3.842	0.52542
3.862	0.48947
3.882	0.54005
3.902	0.55024
3.922	0.50787
3.942	0.45104
3.962	0.45383
3.982	0.42621
4.002	0.39787
4.022	0.37677
4.042	0.36195
4.062	0.34164
4.082	0.35228
4.102	0.32557
4.122	0.29919
4.142	0.27375
4.162	0.29695
4.182	0.29526
4.202	0.25213
4.222	0.2311
4.242	0.24765
4.262	0.21089
4.282	0.21586
4.302	0.21714
4.322	0.15618
4.342	0.15992
4.362	0.17117
4.382	0.18859
4.402	0.19524
4.422	0.10379
4.442	0.09554
4.462	0.11642
4.482	0.08709
4.502	0.10016
4.522	0.06605
4.542	0.06215
4.562	0.07427
4.582	0.06856
4.602	0.08292
4.622	0.03537
4.642	-0.00164
4.662	0.02412
4.682	0.06159
4.702	0.07934
4.722	0.04422
4.742	0.00615
4.762	0.00818
4.782	0.01794
4.802	0.0087
4.822	-0.00748
4.842	0.00696
4.862	0.0105
4.882	0.01827
4.902	0.01932
4.922	-0.02122
4.942	0.00432
4.962	-0.00695
4.982	-0.02705
5.002	0.00158
5.022	-0.01404
5.042	0.02233
5.062	0.04844
5.082	0.04345
5.102	0.04394
5.122	0.02105
5.142	0.00626
5.162	0.03991
5.182	0.03303
5.202	0.04575
5.222	0.03388
5.242	0.05907
5.262	0.06611
5.282	0.04764
5.302	0.04112
5.322	0.08925
5.342	0.07894
5.362	0.14531
5.382	0.11822
5.402	0.14993
5.422	0.13248
5.442	0.12474
5.462	0.12349
5.482	0.15444
5.502	0.16939
5.522	0.17424
5.542	0.20925
5.562	0.20363
5.582	0.22997
5.602	0.23657
5.622	0.2307
5.642	0.20867
5.662	0.2483
5.682	0.28188
5.702	0.31703
5.722	0.32852
5.742	0.34181
5.762	0.3366
5.782	0.36045
5.802	0.34632
5.822	0.40804
5.842	0.42187
5.862	0.46202
5.882	0.44381
5.902	0.44321
5.922	0.4954
5.942	0.49806
5.962	0.53577
5.982	0.5356
6.002	0.52124
6.022	0.60208
6.042	0.56924
6.062	0.61081
6.082	0.61429
6.102	0.66048
6.122	0.66697
6.142	0.72489
6.162	0.72599
6.182	0.78919
6.202	0.78548
6.222	0.83446
6.242	0.83986
6.262	0.88138
6.282	0.90683
6.302	0.94474
6.322	0.95942
6.342	0.98467
6.362	1.02377
6.382	1.06692
6.402	1.11108
6.422	1.13737
6.442	1.16533
6.462	1.1836
6.482	1.21526
6.502	1.23947
6.522	1.29073
6.542	1.30719
6.562	1.35453
6.582	1.40214
6.602	1.44296
6.622	1.48331
6.642	1.4857
6.662	1.49737
6.682	1.5742
6.702	1.57989
6.722	1.64199
6.742	1.67441
6.762	1.73192
6.782	1.73349
6.802	1.77489
6.822	1.8208
6.842	1.88826
6.862	1.91254
6.882	1.98045
6.902	2.00528
6.922	2.06101
6.942	2.10263
6.962	2.14582
6.982	2.1893
7.002	2.2384
7.022	2.27821
7.042	2.36768
7.062	2.37789
7.082	2.42623
7.102	2.47292
7.122	2.54664
7.142	2.60244
7.162	2.64174
7.182	2.66347
7.202	2.74078
7.222	2.79313
7.242	2.88134
7.262	2.90701
7.282	2.96449
7.302	3.03543
7.322	3.0772
7.342	3.17596
7.362	3.18081
7.382	3.24689
7.402	3.25312
7.422	3.27773
7.442	3.2642
7.462	3.1651
7.482	3.1564
7.502	3.11483
7.522	3.02255
7.542	3.01954
7.562	2.92227
7.582	2.89947
7.602	2.82047
7.622	2.75615
7.642	2.70749
7.662	2.70687
7.682	2.63395
7.702	2.60818
7.722	2.52573
7.742	2.47497
7.762	2.42726
7.782	2.37052
7.802	2.36863
7.822	2.31489
7.842	2.28589
7.862	2.20754
7.882	2.12904
7.902	2.07187
7.922	2.04777
7.942	2.0111
7.962	1.95051
7.982	1.91813
8.002	1.89918
8.022	1.82481
8.042	1.78719
8.062	1.71789
8.082	1.69693
8.102	1.66233
8.122	1.64329
8.142	1.60123
8.162	1.60981
8.182	1.52003
8.202	1.50542
8.222	1.41675
8.242	1.42842
8.262	1.37467
8.282	1.37636
8.302	1.3404
8.322	1.29471
8.342	1.234
8.362	1.24292
8.382	1.15916
8.402	1.17494
8.422	1.1124
8.442	1.11148
8.462	1.07876
8.482	1.02731
8.502	0.99049
8.522	0.9797
8.542	0.91938
8.562	0.91106
8.582	0.85553
8.602	0.85323
8.622	0.8045
8.642	0.79524
8.662	0.77529
8.682	0.74827
8.702	0.7399
8.722	0.68942
8.742	0.67211
8.762	0.60244
8.782	0.62109
8.802	0.57158
8.822	0.603
8.842	0.55007
8.862	0.55966
8.882	0.47799
8.902	0.49867
8.922	0.47114
8.942	0.4778
8.962	0.4353
8.982	0.4291
9.002	0.40082
9.022	0.39937
9.042	0.35593
9.062	0.38094
9.082	0.31466
9.102	0.34744
9.122	0.31349
9.142	0.28232
9.162	0.27945
9.182	0.26849
9.202	0.25125
9.222	0.26565
9.242	0.22272
9.262	0.2314
9.282	0.20379
9.302	0.20157
9.322	0.16129
9.342	0.16049
9.362	0.15994
9.382	0.14331
9.402	0.13704
9.422	0.14724
9.442	0.113
9.462	0.12307
9.482	0.11312
9.502	0.1187
9.522	0.0974
9.542	0.09111
9.562	0.07656
9.582	0.06615
9.602	0.07906
9.622	0.07624
9.642	0.05981
9.662	0.06941
9.682	0.07625
9.702	0.05204
9.722	0.06613
9.742	0.0444
9.762	0.08037
9.782	0.04431
9.802	-0.0013
9.822	0.01682
9.842	0.01729
9.862	0.03029
9.882	0.03961
9.902	0.00947
9.922	0.04287
9.942	-0.0164
9.962	-0.00447
9.982	-0.00127
10.002	0.01266
10.022	0.02773
10.042	0.05294
10.062	0.03687
10.082	0.03732
10.102	0.03388
10.122	0.04186
10.142	0.0616
10.162	0.04738
10.182	0.05963
10.202	0.06925
10.222	0.07448
10.242	0.08549
10.262	0.08841
10.282	0.08431
10.302	0.07088
10.322	0.07866
10.342	0.09538
10.362	0.13016
10.382	0.16083
10.402	0.14383
10.422	0.16009
10.442	0.16059
10.462	0.16226
10.482	0.17824
10.502	0.18237
10.522	0.2129
10.542	0.25038
10.562	0.24532
10.582	0.27464
10.602	0.23106
10.622	0.22681
10.642	0.25143
10.662	0.25988
10.682	0.31595
10.702	0.29386
10.722	0.30223
10.742	0.35335
10.762	0.36226
10.782	0.38995
10.802	0.41409
10.822	0.40813
10.842	0.45414
10.862	0.4391
10.882	0.47882
10.902	0.4474
10.922	0.47934
10.942	0.4878
10.962	0.52862
10.982	0.51133
11.002	0.55631
11.022	0.57485
11.042	0.64592
11.062	0.62256
11.082	0.69383
11.102	0.6784
11.122	0.70296
11.142	0.71697
11.162	0.76852
11.182	0.76832
11.202	0.81996
11.222	0.81402
11.242	0.86771
11.262	0.87452
11.282	0.91306
11.302	0.98718
11.322	0.95911
11.342	1.01957
11.362	1.01843
11.382	1.07068
11.402	1.11422
11.422	1.13271
11.442	1.17587
11.462	1.1973
11.482	1.20222
11.502	1.27335
11.522	1.30792
11.542	1.34209
11.562	1.35454
11.582	1.38933
11.602	1.4419
11.622	1.48045
11.642	1.51143
11.662	1.5653
11.682	1.54505
11.702	1.59582
11.722	1.62629
11.742	1.68466
11.762	1.70901
11.782	1.75905
11.802	1.7869
11.822	1.84972
11.842	1.88361
11.862	1.93124
11.882	1.94528
11.902	2.00718
11.922	2.03236
11.942	2.10032
11.962	2.166
11.982	2.17961
12.002	2.26609
12.022	2.28108
12.042	2.36497
12.062	2.37435
12.082	2.425
12.102	2.51467
12.122	2.57812
12.142	2.60009
12.162	2.66272
12.182	2.65246
12.202	2.75438
12.222	2.7778
12.242	2.8535
12.262	2.90981
12.282	2.96657
12.302	3.03788
12.322	3.11712
12.342	3.10596
12.362	3.18312
12.382	3.18551
12.402	3.26816
12.422	3.2918
12.442	3.28435
12.462	3.23514
12.482	3.13394
12.502	3.04619
12.522	3.02275
12.542	2.97815
12.562	2.96201
12.582	2.90303
12.602	2.84016
12.622	2.77826
12.642	2.719
12.662	2.64416
12.682	2.60056
12.702	2.57977
12.722	2.56049
12.742	2.50395
12.762	2.46398
12.782	2.38671
12.802	2.34026
12.822	2.31579
12.842	2.21085
12.862	2.23639
12.882	2.14954
12.902	2.15532
12.922	2.04992
12.942	2.02307
12.962	1.96019
12.982	1.95231
13.002	1.85684
13.022	1.88081
13.042	1.79229
13.062	1.76582
13.082	1.68265
13.102	1.66187
13.122	1.62142
13.142	1.61651
13.162	1.54664
13.182	1.52795
13.202	1.4855
13.222	1.4671
13.242	1.43671
13.262	1.4057
13.282	1.36393
13.302	1.30772
13.322	1.2661
13.342	1.25611
13.362	1.20124
13.382	1.18758
13.402	1.1396
13.422	1.13555
13.442	1.08613
13.462	1.07352
13.482	1.01886
13.502	0.99894
13.522	0.97102
13.542	0.9227
13.562	0.89261
13.582	0.87056
13.602	0.83243
13.622	0.83604
13.642	0.77443
13.662	0.75473
13.682	0.72685
13.702	0.70432
13.722	0.70028
13.742	0.67983
13.762	0.62792
13.782	0.62088
13.802	0.59605
13.822	0.57535
13.842	0.56342
13.862	0.52414
13.882	0.52267
13.902	0.4496
13.922	0.45533
13.942	0.45524
13.962	0.41407
13.982	0.40582
14.002	0.35976
14.022	0.38075
14.042	0.3764
14.062	0.36468
14.082	0.34794
14.102	0.31286
14.122	0.2772
14.142	0.27244
14.162	0.25294
14.182	0.27016
14.202	0.23043
14.222	0.23271
14.242	0.206
14.262	0.22574
14.282	0.20251
14.302	0.20569
14.322	0.13268
14.342	0.15802
14.362	0.11477
14.382	0.14995
14.402	0.12669
14.422	0.11364
14.442	0.11309
14.462	0.07716
14.482	0.08638
14.502	0.08509
14.522	0.07262
14.542	0.09106
14.562	0.04019
14.582	0.05134
14.602	0.05443
14.622	0.01734
14.642	0.03379
14.662	0.01307
14.682	0.05048
14.702	0.02728
14.722	0.00743
14.742	0.00247
14.762	0.03083
14.782	-0.0158
14.802	0.0092
14.822	0.00659
14.842	0.04501
14.862	0.00187
14.882	0.0076
14.902	-0.0132
14.922	-0.00663
14.942	-0.00588
14.962	0.01248
14.982	0.00836
15.002	0.01712
15.022	0.05962
15.042	0.08538
15.062	0.06912
15.082	0.06275
15.102	0.05829
15.122	0.07227
15.142	0.09811
15.162	0.12863
15.182	0.16212
15.202	0.18093
15.222	0.2013
15.242	0.21632
15.262	0.25146
15.282	0.27615
15.302	0.34568
15.322	0.43193
15.342	0.42845
15.362	0.47285
15.382	0.48452
15.402	0.58704
15.422	0.65372
15.442	0.68362
15.462	0.73997
15.482	0.7337
15.502	0.82696
15.522	0.94033
15.542	1.02134
15.562	1.13478
15.582	1.16776
15.602	1.20516
15.622	1.29037
15.642	1.35358
15.662	1.46105
15.682	1.59101
15.702	1.67452
15.722	1.80186
15.742	1.84292
15.762	1.91721
15.782	2.04231
15.802	2.19781
15.822	2.34736
15.842	2.44599
15.862	2.52334
15.882	2.62722
15.902	2.76454
15.922	2.91348
15.942	3.0655
15.962	3.19724
15.982	3.1557
16.002	3.13088
16.022	2.9922
16.042	2.87939
16.062	2.72494
16.082	2.64972
16.102	2.51859
16.122	2.42191
16.142	2.22757
16.162	2.11427
16.182	2.0415
16.202	1.94952
16.222	1.88642
16.242	1.75332
16.262	1.64367
16.282	1.55248
16.302	1.43441
16.322	1.38623
16.342	1.28306
16.362	1.20785
16.382	1.1557
16.402	1.05682
16.422	0.96575
16.442	0.88163
16.462	0.86743
16.482	0.78506
16.502	0.71705
16.522	0.64377
16.542	0.63127
16.562	0.51909
16.582	0.48318
16.602	0.44682
16.622	0.37077
16.642	0.31481
16.662	0.3103
16.682	0.26928
16.702	0.2559
16.722	0.22059
16.742	0.20845
16.762	0.14124
16.782	0.12789
16.802	0.10605
16.822	0.10632
16.842	0.09557
16.862	0.05007
16.882	0.05581
16.902	0.04994
16.922	0.0245
16.942	0.02028
16.962	0.01822
16.982	0.04167
17.002	0.03101
17.022	0.01105
17.042	0.02537
17.062	0.01018
17.082	0.07162
17.102	0.07206
17.122	0.08735
17.142	0.11556
17.162	0.09235
17.182	0.13745
17.202	0.15226
17.222	0.16004
17.242	0.23164
17.262	0.25169
17.282	0.27692
17.302	0.3313
17.322	0.36868
17.342	0.38317
17.362	0.45275
17.382	0.4964
17.402	0.56987
17.422	0.60718
17.442	0.66712
17.462	0.71565
17.482	0.7908
17.502	0.83663
17.522	0.91296
17.542	0.98609
17.562	1.08117
17.582	1.12112
17.602	1.23045
17.622	1.29103
17.642	1.39704
17.662	1.45393
17.682	1.56161
17.702	1.65171
17.722	1.73328
17.742	1.83506
17.762	1.9727
17.782	2.05546
17.802	2.18244
17.822	2.26958
17.842	2.4347
17.862	2.54057
17.882	2.65953
17.902	2.80112
17.922	2.9026
17.942	3.07097
17.962	3.17461
17.982	3.17536
18.002	3.1241
18.022	3.01909
18.042	2.8789
18.062	2.74838
18.082	2.60602
18.102	2.48325
18.122	2.4034
18.142	2.2707
18.162	2.16617
18.182	2.05354
18.202	1.94763
18.222	1.8382
18.242	1.71727
18.262	1.62308
18.282	1.51206
18.302	1.46422
18.322	1.36055
18.342	1.27063
18.362	1.20193
18.382	1.11463
18.402	1.05448
18.422	0.95022
18.442	0.86956
18.462	0.80522
18.482	0.72545
18.502	0.70239
18.522	0.63605
18.542	0.58918
18.562	0.53593
18.582	0.44789
18.602	0.44583
18.622	0.36707
18.642	0.28363
18.662	0.28486
18.682	0.26737
18.702	0.24469
18.722	0.24678
18.742	0.17758
18.762	0.15251
18.782	0.11519
18.802	0.10694
18.822	0.10791
18.842	0.06519
18.862	0.06659
18.882	0.07271
18.902	0.03208
18.922	0.02436
18.942	-0.00292
18.962	0.02553
18.982	0.02539
19.002	0.05274
19.022	0.04907
19.042	0.03227
19.062	0.0209
19.082	0.04631
19.102	0.06972
19.122	0.10429
19.142	0.0994
19.162	0.10714
19.182	0.12604
19.202	0.1819
19.222	0.20592
19.242	0.20627
19.262	0.2619
19.282	0.26775
19.302	0.31484
19.322	0.37142
19.342	0.39732
19.362	0.43885
19.382	0.48366
19.402	0.5425
19.422	0.6329
19.442	0.63874
19.462	0.7476
19.482	0.7943
19.502	0.8196
19.522	0.90182
19.542	0.97379
19.562	1.05963
19.582	1.13959
19.602	1.20656
19.622	1.33394
19.642	1.38888
19.662	1.44124
19.682	1.54719
19.702	1.62585
19.722	1.70864
19.742	1.80017
19.762	1.88635
19.782	2.03211
19.802	2.13509
19.822	2.23347
19.842	2.36729
19.862	2.50076
19.882	2.65448
19.902	2.7855
19.922	2.91871
19.942	3.04358
19.962	3.1296
19.982	3.13214
20.002	3.08019
20.022	2.99001
20.042	2.88248
20.062	2.74447
20.082	2.62596
20.102	2.45549
20.122	2.36991
20.142	2.2407
20.162	2.12155
20.182	2.06774
20.202	1.94897
20.222	1.81784
20.242	1.68642
20.262	1.57821
20.282	1.51408
20.302	1.44508
20.322	1.37917
20.342	1.31075
20.362	1.17224
20.382	1.14571
20.402	1.04254
20.422	0.92684
20.442	0.86422
20.462	0.81736
20.482	0.75538
20.502	0.69322
20.522	0.58879
20.542	0.56588
20.562	0.49953
20.582	0.46329
20.602	0.36965
20.622	0.37191
20.642	0.33347
20.662	0.34529
20.682	0.27455
20.702	0.23293
20.722	0.13017
20.742	0.15873
20.762	0.13802
20.782	0.14476
20.802	0.07915
20.822	0.06273
20.842	0.07526
20.862	0.04932
20.882	0.02702
20.902	0.04428
20.922	-0.01827
20.942	0.00371
20.962	-0.02276
20.982	0.0162
21.002	0.01013
21.022	-0.01519
21.042	0.000727807
21.062	-0.01788
21.082	0.02945
21.102	0.05556
21.122	0.04582
21.142	0.05969
21.162	0.14296
21.182	0.15124
21.202	0.1558
21.222	0.1264
21.242	0.16501
21.262	0.22585
21.282	0.28164
21.302	0.30205
21.322	0.3533
21.342	0.39197
21.362	0.44566
21.382	0.47619
21.402	0.50264
21.422	0.5289
21.442	0.62667
21.462	0.68477
21.482	0.782
21.502	0.77644
21.522	0.85176
21.542	0.93493
21.562	1.05352
21.582	1.12427
21.602	1.23232
21.622	1.26789
21.642	1.37955
21.662	1.46197
21.682	1.52922
21.702	1.63715
21.722	1.70061
21.742	1.81331
21.762	1.92996
21.782	2.04043
21.802	2.17815
21.822	2.26056
21.842	2.36091
21.862	2.49892
21.882	2.60343
21.902	2.7382
21.922	2.87005
21.942	3.01464
21.962	3.12181
21.982	3.15564
22.002	3.10112
22.022	2.99864
22.042	2.81223
22.062	2.72086
22.082	2.57508
22.102	2.47041
22.122	2.35572
22.142	2.25741
22.162	2.15017
22.182	2.07715
22.202	1.90346
22.222	1.80047
22.242	1.68843
22.262	1.61601
22.282	1.50279
22.302	1.46116
22.322	1.33909
22.342	1.28612
22.362	1.22043
22.382	1.14007
22.402	1.05415
22.422	0.95546
22.442	0.82876
22.462	0.80841
22.482	0.75431
22.502	0.70651
22.522	0.63321
22.542	0.55537
22.562	0.54222
22.582	0.48795
22.602	0.44387
22.622	0.40465
22.642	0.33952
22.662	0.32501
22.682	0.29623
22.702	0.2278
22.722	0.20199
22.742	0.13692
22.762	0.14883
22.782	0.13368
22.802	0.12778
22.822	0.07291
22.842	0.07376
22.862	0.04497
22.882	0.04815
22.902	-0.01355
22.922	0.02309
22.942	-0.0314
22.962	0.0055
22.982	-0.0104
23.002	0.00623
23.022	0.01494
23.042	0.02463
23.062	0.0291
23.082	0.03825
23.102	0.02626
23.122	0.07365
23.142	0.05889
23.162	0.09718
23.182	0.11607
23.202	0.16939
23.222	0.17916
23.242	0.19659
23.262	0.22029
23.282	0.27549
23.302	0.3041
23.322	0.39613
23.342	0.41532
23.362	0.42374
23.382	0.51511
23.402	0.52745
23.422	0.56846
23.442	0.63547
23.462	0.70239
23.482	0.77892
23.502	0.82367
23.522	0.91505
23.542	1.0044
23.562	1.05268
23.582	1.16148
23.602	1.18504
23.622	1.2474
23.642	1.32052
23.662	1.43592
23.682	1.55932
23.702	1.65796
23.722	1.71447
23.742	1.83663
23.762	1.88435
23.782	2.00346
23.802	2.13595
23.822	2.30521
23.842	2.4129
23.862	2.51693
23.882	2.61054
23.902	2.73634
23.922	2.88369
23.942	3.04754
23.962	3.09026
23.982	3.16232
24.002	3.07822
24.022	2.97726
24.042	2.85515
24.062	2.70647
24.082	2.64083
24.102	2.52923
24.122	2.37859
24.142	2.24783
24.162	2.09947
24.182	2.0406
24.202	1.93734
24.222	1.83748
24.242	1.74124
24.262	1.5902
24.282	1.48578
24.302	1.4319
24.322	1.31958
24.342	1.26821
24.362	1.19795
24.382	1.09225
24.402	1.01375
24.422	0.93559
24.442	0.87406
24.462	0.82271
24.482	0.76852
24.502	0.71189
24.522	0.63506
24.542	0.57985
24.562	0.51857
24.582	0.49258
24.602	0.44336
24.622	0.40244
24.642	0.35584
24.662	0.27907
24.682	0.24055
24.702	0.21074
24.722	0.19942
24.742	0.18846
24.762	0.13649
24.782	0.12662
24.802	0.09732
24.822	0.07877
24.842	0.08716
24.862	0.073
24.882	0.08181
24.902	0.06824
24.922	0.02418
24.942	0.01313
24.962	0.02686
24.982	0.00158
25.002	0.03098
25.022	0.01838
25.042	0.05022
25.062	0.06887
25.082	0.07426
25.102	0.11074
25.122	0.1553
25.142	0.23682
25.162	0.25342
25.182	0.31327
25.202	0.42143
25.222	0.49292
25.242	0.59329
25.262	0.69602
25.282	0.79876
25.302	0.95539
25.322	1.11962
25.342	1.29028
25.362	1.45703
25.382	1.58462
25.402	1.76822
25.422	1.99214
25.442	2.20597
25.462	2.45337
25.482	2.66956
25.502	2.9055
25.522	3.04888
25.542	3.01114
25.562	2.83059
25.582	2.52519
25.602	2.28496
25.622	2.09126
25.642	1.86898
25.662	1.65745
25.682	1.48511
25.702	1.31144
25.722	1.22303
25.742	1.0375
25.762	0.86848
25.782	0.69582
25.802	0.63675
25.822	0.51855
25.842	0.41243
25.862	0.33476
25.882	0.25691
25.902	0.25656
25.922	0.1772
25.942	0.13135
25.962	0.08668
25.982	0.07652
26.002	0.03574
26.022	0.06527
26.042	0.05445
26.062	0.07238
26.082	0.05236
26.102	0.08082
26.122	0.15996
26.142	0.17044
26.162	0.25377
26.182	0.31731
26.202	0.39708
26.222	0.50352
26.242	0.59097
26.262	0.6559
26.282	0.78715
26.302	0.94429
26.322	1.16192
26.342	1.30665
26.362	1.43091
26.382	1.5785
26.402	1.74247
26.422	1.93351
26.442	2.20488
26.462	2.45652
26.482	2.7424
26.502	2.92601
26.522	3.04118
26.542	2.97064
26.562	2.79208
26.582	2.57399
26.602	2.30586
26.622	2.04893
26.642	1.85383
26.662	1.70595
26.682	1.55819
26.702	1.31114
26.722	1.14936
26.742	0.97822
26.762	0.91684
26.782	0.78219
26.802	0.61387
26.822	0.49706
26.842	0.42456
26.862	0.3754
26.882	0.31539
26.902	0.15537
26.922	0.12287
26.942	0.10811
26.962	0.0914
26.982	0.12346
27.002	0.06138
27.022	0.03419
27.042	0.02271
27.062	-0.00112
27.082	0.04273
27.102	0.07861
27.122	0.16752
27.142	0.21868
27.162	0.23482
27.182	0.33654
27.202	0.41731
27.222	0.48178
27.242	0.58737
27.262	0.69022
27.282	0.85837
27.302	0.99627
27.322	1.08489
27.342	1.26326
27.362	1.43493
27.382	1.65464
27.402	1.78911
27.422	1.9846
27.442	2.15723
27.462	2.43615
27.482	2.71822
27.502	2.92925
27.522	3.06621
27.542	3.02777
27.562	2.80896
27.582	2.57266
27.602	2.29093
27.622	2.036
27.642	1.85563
27.662	1.69539
27.682	1.55704
27.702	1.3195
27.722	1.13097
27.742	1.02315
27.762	0.88476
27.782	0.79282
27.802	0.64874
27.822	0.50101
27.842	0.42035
27.862	0.30836
27.882	0.2768
27.902	0.20532
27.922	0.15248
27.942	0.08165
27.962	0.11738
27.982	0.04629
28.002	0.07738
28.022	0.0105
28.042	0.01322
28.062	0.03149
28.082	0.08578
28.102	0.0893
28.122	0.11536
28.142	0.19169
28.162	0.30562
28.182	0.36725
28.202	0.4226
28.222	0.43333
28.242	0.54942
28.262	0.69247
28.282	0.85591
28.302	0.9955
28.322	1.08223
28.342	1.2429
28.362	1.41212
28.382	1.57219
28.402	1.82729
28.422	1.99128
28.442	2.25432
28.462	2.44258
28.482	2.65754
28.502	2.89456
28.522	2.99261
28.542	3.01451
28.562	2.86214
28.582	2.6136
28.602	2.33962
28.622	2.03535
28.642	1.79525
28.662	1.67109
28.682	1.49413
28.702	1.36975
28.722	1.15188
28.742	1.00689
28.762	0.88503
28.782	0.75902
28.802	0.6116
28.822	0.52386
28.842	0.42146
28.862	0.36517
28.882	0.27309
28.902	0.2121
28.922	0.12961
28.942	0.09556
28.962	0.06675
28.982	0.04297
29.002	0.03535
29.022	0.03164
29.042	0.03035
29.062	0.08935
29.082	0.10189
29.102	0.15605
29.122	0.1236
29.142	0.18656
29.162	0.23563
29.182	0.31582
29.202	0.40907
29.222	0.48267
29.242	0.55791
29.262	0.70506
29.282	0.80922
29.302	0.94861
29.322	1.10678
29.342	1.26342
29.362	1.46296
29.382	1.59224
29.402	1.75816
29.422	1.97436
29.442	2.19107
29.462	2.44895
29.482	2.69739
29.502	2.93034
29.522	3.06655
29.542	2.96397
29.562	2.80702
29.582	2.57327
29.602	2.33398
29.622	2.08598
29.642	1.82062
29.662	1.61306
29.682	1.4798
29.702	1.33646
29.722	1.21529
29.742	1.03649
29.762	0.87701
29.782	0.7239
29.802	0.60863
29.822	0.48422
29.842	0.40759
29.862	0.37272
29.882	0.32672
29.902	0.24131
29.922	0.14681
29.942	0.0634
29.962	0.07125
29.982	0.04871
30.002	0.05329
30.022	0.0517
30.042	0.04831
30.062	0.02987
30.082	0.05637
30.102	0.07155
30.122	0.17075
30.142	0.21458
30.162	0.24177
30.182	0.3257
30.202	0.40021
30.222	0.51192
30.242	0.59511
30.262	0.71037
30.282	0.84804
30.302	0.96024
30.322	1.10789
30.342	1.25786
30.362	1.42018
30.382	1.60474
30.402	1.79374
30.422	1.97172
30.442	2.17985
30.462	2.39253
30.482	2.65717
30.502	2.88156
30.522	3.05511
30.542	2.99388
30.562	2.81918
30.582	2.51453
30.602	2.2789
30.622	2.04287
30.642	1.88927
30.662	1.69691
30.682	1.52578
30.702	1.29241
30.722	1.15753
30.742	1.01782
30.762	0.8707
30.782	0.75549
30.802	0.61131
30.822	0.48564
30.842	0.39317
30.862	0.31216
30.882	0.27352
30.902	0.22828
30.922	0.17311
30.942	0.12715
30.962	0.02553
30.982	0.00978
31.002	0.02236
31.022	0.03636
31.042	0.06879
31.062	0.06885
31.082	0.06707
31.102	0.08487
31.122	0.09649
31.142	0.20308
31.162	0.26224
31.182	0.36072
31.202	0.40917
31.222	0.48534
31.242	0.54907
31.262	0.69745
31.282	0.81418
31.302	0.9708
31.322	1.10703
31.342	1.24742
31.362	1.37801
31.382	1.58369
31.402	1.77894
31.422	2.0029
31.442	2.21296
31.462	2.46108
31.482	2.66995
31.502	2.90021
31.522	2.97078
31.542	3.0144
31.562	2.81539
31.582	2.57996
31.602	2.31505
31.622	2.05912
31.642	1.85041
31.662	1.65656
31.682	1.49509
31.702	1.35315
31.722	1.16323
31.742	1.01952
31.762	0.87119
31.782	0.73541
31.802	0.63666
31.822	0.5087
31.842	0.44291
31.862	0.32286
31.882	0.25155
31.902	0.18116
31.922	0.14767
31.942	0.15644
31.962	0.14159
31.982	0.07199
32.002	0.0472
32.022	-0.00396
32.042	0.04131
32.062	0.06312
32.082	0.09951
32.102	0.12929
32.122	0.14516
32.142	0.17639
32.162	0.26648
32.182	0.33438
32.202	0.45971
32.222	0.51278
32.242	0.59757
32.262	0.67104
32.282	0.79374
32.302	0.95862
32.322	1.10405
32.342	1.29479
32.362	1.44983
32.382	1.58561
32.402	1.7489
32.422	1.92976
32.442	2.1631
32.462	2.47435
32.482	2.70609
32.502	2.94445
32.522	2.98762
32.542	2.9365
32.562	2.75535
32.582	2.56666
32.602	2.32261
32.622	2.10825
32.642	1.82728
32.662	1.66913
32.682	1.4615
32.702	1.3256
32.722	1.18311
32.742	1.0401
32.762	0.90416
32.782	0.7714
32.802	0.58445
32.822	0.49975
32.842	0.38879
32.862	0.33518
32.882	0.26268
32.902	0.23349
32.922	0.1153
32.942	0.09552
32.962	0.10297
32.982	0.07597
33.002	0.03815
33.022	0.01854
33.042	-0.00195
33.062	0.04518
33.082	0.0417
33.102	0.09852
33.122	0.12711
33.142	0.17172
33.162	0.2446
33.182	0.31217
33.202	0.36944
33.222	0.48346
33.242	0.57026
33.262	0.72886
33.282	0.83315
33.302	0.92202
33.322	1.05917
33.342	1.23006
33.362	1.38473
33.382	1.61314
33.402	1.78061
33.422	2.01481
33.442	2.19425
33.462	2.40029
33.482	2.67818
33.502	2.90203
33.522	3.05997
33.542	2.99443
33.562	2.77057
33.582	2.52397
33.602	2.26597
33.622	2.05117
33.642	1.86236
33.662	1.67919
33.682	1.50146
33.702	1.32411
33.722	1.18475
33.742	1.02724
33.762	0.87967
33.782	0.75564
33.802	0.61633
33.822	0.51104
33.842	0.37651
33.862	0.33042
33.882	0.30585
33.902	0.23211
33.922	0.19155
33.942	0.10396
33.962	0.0797
33.982	0.04882
34.002	0.03298
34.022	0.03845
34.042	0.04733
34.062	0.02726
34.082	0.07372
34.102	0.09917
34.122	0.15438
34.142	0.2053
34.162	0.23642
34.182	0.36602
34.202	0.41663
34.222	0.50123
34.242	0.58408
34.262	0.68068
34.282	0.8281
34.302	0.97699
34.322	1.13004
34.342	1.26277
34.362	1.36718
34.382	1.56837
34.402	1.78062
34.422	2.00207
34.442	2.21056
34.462	2.44102
34.482	2.68102
34.502	2.87132
34.522	3.02728
34.542	2.99148
34.562	2.82892
34.582	2.5634
34.602	2.309
34.622	2.03331
34.642	1.83369
34.662	1.67207
34.682	1.51498
34.702	1.33724
34.722	1.18051
34.742	1.01103
34.762	0.88117
34.782	0.7324
34.802	0.62221
34.822	0.46979
34.842	0.43529
34.862	0.32547
34.882	0.27366
34.902	0.21877
34.922	0.14774
34.942	0.15149
34.962	0.09949
34.982	0.08149
35.002	0.06565
35.022	0.05741

## Sheet: Fig. 5k
Time (s)	Force (mN)
0	0.80572
0.01667	4.2239
0.03333	7.57177
0.05	10.8496
0.06667	14.0569
0.08333	17.1934
0.1	20.2591
0.11667	23.2533
0.13333	26.1748
0.15	29.023
0.16667	31.7964
0.18333	34.4934
0.2	37.1127
0.21667	39.6525
0.23333	42.1107
0.25	44.4857
0.26667	46.7751
0.28333	48.9769
0.3	51.089
0.31667	53.1092
0.33333	55.0356
0.35	56.8664
0.36667	58.6003
0.38333	60.2359
0.4	61.7729
0.41667	63.2114
0.43333	64.5523
0.45	65.7986
0.46667	66.9541
0.48333	68.0258
0.5	69.0236
0.51667	69.962
0.53333	70.8611
0.55	71.7482
0.56667	72.6562
0.58333	73.6132
0.6	74.6145
0.61667	74.753
0.63333	74.7234
0.65	74.5264
0.66667	74.1655
0.68333	73.6505
0.7	72.9998
0.71667	72.2373
0.73333	71.3839
0.75	70.4517
0.76667	69.4488
0.78333	68.3867
0.8	67.2823
0.81667	66.1582
0.83333	65.0414
0.85	63.9599
0.86667	62.9456
0.88333	62.0331
0.9	61.2597
0.91667	60.6654
0.93333	60.2908
0.95	60.169
0.96667	60.3252
0.98333	60.7747
1	61.5254
1.01667	62.5768
1.03333	63.9197
1.05	65.5357
1.06667	67.3987
1.08333	69.4788
1.1	71.7481
1.11667	74.18
1.13333	76.7479
1.15	79.4244
1.16667	82.1792
1.18333	84.9794
1.2	87.7894
1.21667	90.5728
1.23333	93.3005
1.25	95.9644
1.26667	98.5485
1.28333	101.03
1.3	103.389
1.31667	105.604
1.33333	107.647
1.35	109.468
1.36667	111.013
1.38333	112.239
1.4	113.121
1.41667	113.659
1.43333	113.871
1.45	113.798
1.46667	113.506
1.48333	113.069
1.5	112.571
1.51667	112.094
1.53333	111.719
1.55	111.52
1.56667	111.555
1.58333	111.873
1.6	112.509
1.61667	113.483
1.63333	114.798
1.65	116.443
1.66667	118.39
1.68333	120.6
1.7	123.025
1.71667	125.614
1.73333	128.303
1.75	131.023
1.76667	133.709
1.78333	136.3
1.8	138.739
1.81667	140.973
1.83333	142.951
1.85	144.629
1.86667	145.969
1.88333	146.933
1.9	147.494
1.91667	147.636
1.93333	147.361
1.95	146.672
1.96667	145.571
1.98333	144.064
2	142.156
2.01667	139.859
2.03333	137.185
2.05	134.148
2.06667	130.757
2.08333	127.024
2.1	122.955
2.11667	118.564
2.13333	113.872
2.15	108.906
2.16667	103.699
2.18333	98.2943
2.2	92.7425
2.21667	87.1066
2.23333	81.4586
2.25	75.8769
2.26667	70.4466
2.28333	65.254
2.3	60.3825
2.31667	55.9123
2.33333	51.9156
2.35	48.4518
2.36667	45.5667
2.38333	43.2866
2.4	41.6118
2.41667	40.5104
2.43333	39.9182
2.45	39.7687
2.46667	39.9834
2.48333	40.4698
2.5	41.1343
2.51667	41.8966
2.53333	42.703
2.55	43.5106
2.56667	44.2838
2.58333	44.9967
2.6	45.6354
2.61667	46.1989
2.63333	46.6977
2.65	47.1519
2.66667	47.5871
2.68333	48.0282
2.7	48.4998
2.71667	49.0246
2.73333	49.614
2.75	50.2763
2.76667	51.0043
2.78333	51.7843
2.8	52.5996
2.81667	53.4323
2.83333	54.2647
2.85	55.081
2.86667	55.865
2.88333	56.6003
2.9	57.2725
2.91667	57.8718
2.93333	58.3905
2.95	58.8228
2.96667	59.1666
2.98333	59.4229
3	59.5957
3.01667	59.6925
3.03333	59.7201
3.05	59.6815
3.06667	59.576
3.08333	59.4003
3.1	59.1511
3.11667	58.8239
3.13333	58.4166
3.15	57.929
3.16667	57.3604
3.18333	56.7103
3.2	55.9772
3.21667	55.1593
3.23333	54.2548
3.25	53.2636
3.26667	52.1884
3.28333	51.036
3.3	49.815
3.31667	48.536
3.33333	47.2118
3.35	45.8566
3.36667	44.4869
3.38333	43.1236
3.4	41.789
3.41667	40.5044
3.43333	39.2879
3.45	38.1537
3.46667	37.1125
3.48333	36.1701
3.5	35.3276
3.51667	34.5839
3.53333	33.9327
3.55	33.3617
3.56667	32.8541
3.58333	32.3915
3.6	31.9563
3.61667	31.5317
3.63333	31.1017
3.65	30.6526
3.66667	30.1758
3.68333	29.6661
3.7	29.1213
3.71667	28.5444
3.73333	27.9469
3.75	27.3442
3.76667	26.7548
3.78333	26.1933
3.8	25.6683
3.81667	25.1858
3.83333	24.749
3.85	24.3603
3.86667	24.0228
3.88333	23.74
3.9	23.5155
3.91667	23.3549
3.93333	23.262
3.95	23.2393
3.96667	23.2902
3.98333	23.4173
4	23.622
4.01667	23.9067
4.03333	24.2746
4.05	24.7319
4.06667	25.289
4.08333	25.958
4.1	26.748
4.11667	27.6643
4.13333	28.7052
4.15	29.8632
4.16667	31.1245
4.18333	32.4674
4.2	33.8639
4.21667	35.2833
4.23333	36.6947
4.25	38.0696
4.26667	39.38
4.28333	40.5991
4.3	41.7033
4.31667	42.6717
4.33333	43.4873
4.35	44.1357
4.36667	44.6035
4.38333	44.8797
4.4	44.9567
4.41667	44.8309
4.43333	44.4988
4.45	43.9543
4.46667	43.1911
4.48333	42.2064
4.5	41.0012
4.51667	39.5821
4.53333	37.9632
4.55	36.1642
4.56667	34.2082
4.58333	32.1222
4.6	29.9344
4.61667	27.673
4.63333	25.366
4.65	23.0414
4.66667	20.7298
4.68333	18.4618
4.7	16.2684
4.71667	14.1827
4.73333	12.2383
4.75	10.4682
4.76667	8.90423
4.78333	7.57576
4.8	6.5086
4.81667	5.72402
4.83333	5.23698
4.85	5.05523
4.86667	5.18002
4.88333	5.60379
4.9	6.31151
4.91667	7.28158
4.93333	8.48889
4.95	9.90649
4.96667	11.5075
4.98333	13.2663
5	15.1569
5.01667	17.1525
5.03333	19.2265
5.05	21.3527
5.06667	23.5052
5.08333	25.6589
5.1	27.7905
5.11667	29.8796
5.13333	31.9083
5.15	33.8627
5.16667	35.7329
5.18333	37.5129
5.2	39.1985
5.21667	40.7847
5.23333	42.2643
5.25	43.6265
5.26667	44.8614
5.28333	45.9639
5.3	46.9365
5.31667	47.7859
5.33333	48.5193
5.35	49.142
5.36667	49.6595
5.38333	50.0786
5.4	50.41
5.41667	50.67
5.43333	50.8781
5.45	51.0513
5.46667	51.2026
5.48333	51.3398
5.5	51.4663
5.51667	51.582
5.53333	51.6871
5.55	51.7879
5.56667	51.891
5.58333	51.9999
5.6	52.1175
5.61667	52.249
5.63333	52.4032
5.65	52.5885
5.66667	52.8106
5.68333	53.0736
5.7	53.3782
5.71667	53.7168
5.73333	54.0776
5.75	54.4491
5.76667	54.8207
5.78333	55.185
5.8	55.5366
5.81667	55.874
5.83333	56.2003
5.85	56.5213
5.86667	56.8465
5.88333	57.1874
5.9	57.5584
5.91667	57.9747
5.93333	58.4504
5.95	58.9961
5.96667	59.6175
5.98333	60.3166
6	61.0947
6.01667	61.9565
6.03333	62.9091
6.05	63.9575
6.06667	65.1012
6.08333	66.3329
6.1	67.6391
6.11667	68.998
6.13333	70.3796
6.15	71.7506
6.16667	73.0743
6.18333	74.3143
6.2	75.4373
6.21667	76.4162
6.23333	77.2338
6.25	77.8829
6.26667	78.3635
6.28333	78.6762
6.3	78.8241
6.31667	78.8121
6.33333	78.648
6.35	78.3435
6.36667	77.9129
6.38333	77.3725
6.4	76.7394
6.41667	76.028
6.43333	75.2497
6.45	74.4079
6.46667	73.4964
6.48333	72.4942
6.5	71.3676
6.51667	70.0827
6.53333	68.6162
6.55	66.9584
6.56667	65.1134
6.58333	63.0887
6.6	60.9
6.61667	58.584
6.63333	56.2027
6.65	53.8277
6.66667	51.5356
6.68333	49.4083
6.7	47.5384
6.71667	46.0107
6.73333	44.891
6.75	44.2285
6.76667	44.0564
6.78333	44.389
6.8	45.2192
6.81667	46.5252
6.83333	48.2736
6.85	50.4213
6.86667	52.9188
6.88333	55.7128
6.9	58.7535
6.91667	61.9904
6.93333	65.3733
6.95	68.8563
6.96667	72.397
6.98333	75.9561
7	79.4973
7.01667	82.9894
7.03333	86.4081
7.05	89.7319
7.06667	92.9444
7.08333	96.0327
7.1	98.9844
7.11667	101.786
7.13333	104.426
7.15	106.898
7.16667	109.192
7.18333	111.291
7.2	113.17
7.21667	114.803
7.23333	116.164
7.25	117.226
7.26667	117.967
7.28333	118.367
7.3	118.421
7.31667	118.131
7.33333	117.515
7.35	116.608
7.36667	115.457
7.38333	114.118
7.4	112.655
7.41667	111.13
7.43333	109.606
7.45	108.144
7.46667	106.797
7.48333	105.62
7.5	104.662
7.51667	103.963
7.53333	103.55
7.55	103.432
7.56667	103.606
7.58333	104.052
7.6	104.742
7.61667	105.643
7.63333	106.723
7.65	107.958
7.66667	109.338
7.68333	110.865
7.7	112.535
7.71667	114.342
7.73333	116.281
7.75	118.347
7.76667	120.531
7.78333	122.815
7.8	125.167
7.81667	127.55
7.83333	129.923
7.85	132.246
7.86667	134.485
7.88333	136.608
7.9	138.596
7.91667	140.435
7.93333	142.111
7.95	143.611
7.96667	144.921
7.98333	146.034
8	146.943
8.01667	147.637
8.03333	148.112
8.05	148.363
8.06667	148.388
8.08333	148.188
8.1	147.762
8.11667	147.11
8.13333	146.233
8.15	145.135
8.16667	143.818
8.18333	142.284
8.2	140.532
8.21667	138.555
8.23333	136.35
8.25	133.912
8.26667	131.241
8.28333	128.343
8.3	125.232
8.31667	121.927
8.33333	118.452
8.35	114.841
8.36667	111.131
8.38333	107.356
8.4	103.552
8.41667	99.7497
8.43333	95.9817
8.45	92.2742
8.46667	88.6536
8.48333	85.1456
8.5	81.772
8.51667	78.5464
8.53333	75.4752
8.55	72.5553
8.56667	69.7762
8.58333	67.1207
8.6	64.568
8.61667	62.0969
8.63333	59.6939
8.65	57.3487
8.66667	55.052
8.68333	52.8006
8.7	50.5997
8.71667	48.4588
8.73333	46.3924
8.75	44.4201
8.76667	42.5646
8.78333	40.8479
8.8	39.2833
8.81667	37.8746
8.83333	36.6105
8.85	35.4684
8.86667	34.4228
8.88333	33.4458
8.9	32.5054
8.91667	31.5695
8.93333	30.6136
8.95	29.6296
8.96667	28.626
8.98333	27.6276
9	26.669
9.01667	25.7963
9.03333	25.052
9.05	24.4605
9.06667	24.0348
9.08333	23.7821
9.1	23.7065
9.11667	23.8078
9.13333	24.0802
9.15	24.5116
9.16667	25.0848
9.18333	25.7802
9.2	26.5752
9.21667	27.4424
9.23333	28.351
9.25	29.2693
9.26667	30.1643
9.28333	31.005
9.3	31.7615
9.31667	32.4036
9.33333	32.9049
9.35	33.244
9.36667	33.4058
9.38333	33.3821
9.4	33.1725
9.41667	32.7839
9.43333	32.2298
9.45	31.5261
9.46667	30.6885
9.48333	29.7311
9.5	28.6642
9.51667	27.4941
9.53333	26.2215
9.55	24.8388
9.56667	23.3367
9.58333	21.7082
9.6	19.9513
9.61667	18.0711
9.63333	16.0795
9.65	13.9944
9.66667	11.8398
9.68333	9.64644
9.7	7.44892
9.71667	5.28579
9.73333	3.19949
9.75	1.23347
9.76667	-0.56745
9.78333	-2.15857
9.8	-3.4974
9.81667	-4.54604
9.83333	-5.27423
9.85	-5.66206
9.86667	-5.7001
9.88333	-5.38816
9.9	-4.73458
9.91667	-3.7577
9.93333	-2.4885
9.95	-0.96835
9.96667	0.75501
9.98333	2.63219
10	4.61813
10.0167	6.67646
10.0333	8.77953
10.05	10.908
10.0667	13.0503
10.0833	15.2011
10.1	17.3604
10.1167	19.5311
10.1333	21.7182
10.15	23.9277
10.1667	26.1617
10.1833	28.4197
10.2	30.6972
10.2167	32.9849
10.2333	35.2694
10.25	37.533
10.2667	39.7545
10.2833	41.9096
10.3	43.9731
10.3167	45.9175
10.3333	47.7159
10.35	49.3431
10.3667	50.7772
10.3833	52.0008
10.4	53.0026
10.4167	53.7762
10.4333	54.3194
10.45	54.6349
10.4667	54.7288
10.4833	54.6126
10.5	54.3079
10.5167	53.8445
10.5333	53.2584
10.55	52.5877
10.5667	51.8692
10.5833	51.1347
10.6	50.4086
10.6167	49.7088
10.6333	49.0461
10.65	48.4252
10.6667	47.8454
10.6833	47.3011
10.7	46.7833
10.7167	46.281
10.7333	45.788
10.75	45.3008
10.7667	44.8197
10.7833	44.3485
10.8	43.8947
10.8167	43.471
10.8333	43.096
10.85	42.7922
10.8667	42.5847
10.8833	42.4979
10.9	42.5538
10.9167	42.7722
10.9333	43.1718
10.95	43.7665
10.9667	44.563
10.9833	45.5631
11	46.7665
11.0167	48.1715
11.0333	49.7771
11.05	51.5785
11.0667	53.5613
11.0833	55.6985
11.1	57.9521
11.1167	60.2787
11.1333	62.6315
11.15	64.9612
11.1667	67.2171
11.1833	69.3482
11.2	71.3075
11.2167	73.056
11.2333	74.5685
11.25	75.8341
11.2667	76.8546
11.2833	77.6386
11.3	78.1977
11.3167	78.5434
11.3333	78.6872
11.35	78.6421
11.3667	78.4211
11.3833	78.0365
11.4	77.5041
11.4167	76.8408
11.4333	76.0598
11.45	75.159
11.4667	74.1212
11.4833	72.9234
11.5	71.5417
11.5167	69.9604
11.5333	68.1774
11.55	66.2
11.5667	64.0475
11.5833	61.7542
11.6	59.3709
11.6167	56.9669
11.6333	54.6267
11.65	52.4434
11.6667	50.5083
11.6833	48.8953
11.7	47.6632
11.7167	46.8616
11.7333	46.5301
11.75	46.7005
11.7667	47.3944
11.7833	48.6187
11.8	50.363
11.8167	52.6002
11.8333	55.2891
11.85	58.384
11.8667	61.8333
11.8833	65.5831
11.9	69.5814
11.9167	73.7737
11.9333	78.1015
11.95	82.5049
11.9667	86.9242
11.9833	91.302
12	95.5832
12.0167	99.7151
12.0333	103.653
12.05	107.361
12.0667	110.81
12.0833	113.981
12.1	116.861
12.1167	119.443
12.1333	121.731
12.15	123.732
12.1667	125.454
12.1833	126.895
12.2	128.051
12.2167	128.906
12.2333	129.447
12.25	129.665
12.2667	129.557
12.2833	129.129
12.3	128.392
12.3167	127.368
12.3333	126.089
12.35	124.602
12.3667	122.964
12.3833	121.24
12.4	119.5
12.4167	117.808
12.4333	116.228
12.45	114.822
12.4667	113.654
12.4833	112.784
12.5	112.259
12.5167	112.11
12.5333	112.348
12.55	112.971
12.5667	113.952
12.5833	115.249
12.6	116.811
12.6167	118.585
12.6333	120.529
12.65	122.606
12.6667	124.786
12.6833	127.042
12.7	129.348
12.7167	131.681
12.7333	134.027
12.75	136.376
12.7667	138.717
12.7833	141.033
12.8	143.305
12.8167	145.507
12.8333	147.61
12.85	149.595
12.8667	151.451
12.8833	153.174
12.9	154.763
12.9167	156.219
12.9333	157.538
12.95	158.72
12.9667	159.761
12.9833	160.659
13	161.408
13.0167	161.998
13.0333	162.409
13.05	162.63
13.0667	162.647
13.0833	162.448
13.1	162.023
13.1167	161.367
13.1333	160.477
13.15	159.355
13.1667	158.001
13.1833	156.421
13.2	154.619
13.2167	152.6
13.2333	150.37
13.25	147.935
13.2667	145.304
13.2833	142.485
13.3	139.486
13.3167	136.317
13.3333	132.992
13.35	129.527
13.3667	125.941
13.3833	122.258
13.4	118.502
13.4167	114.698
13.4333	110.872
13.45	107.048
13.4667	103.25
13.4833	99.5
13.5	95.8179
13.5167	92.2235
13.5333	88.7321
13.55	85.3545
13.5667	82.0989
13.5833	78.974
13.6	75.987
13.6167	73.1402
13.6333	70.4337
13.65	67.863
13.6667	65.4205
13.6833	63.1015
13.7	60.9053
13.7167	58.8334
13.7333	56.8868
13.75	55.0634
13.7667	53.3577
13.7833	51.7611
13.8	50.2632
13.8167	48.8535
13.8333	47.5185
13.85	46.2433
13.8667	45.0117
13.8833	43.8071
13.9	42.6113
13.9167	41.4027
13.9333	40.1607
13.95	38.8702
13.9667	37.5234
13.9833	36.1225
14	34.6865
14.0167	33.2446
14.0333	31.8296
14.05	30.4711
14.0667	29.1927
14.0833	28.0118
14.1	26.9416
14.1167	25.9927
14.1333	25.1723
14.15	24.4847
14.1667	23.9328
14.1833	23.5188
14.2	23.2413
14.2167	23.0915
14.2333	23.0556
14.25	23.1167
14.2667	23.2551
14.2833	23.4483
14.3	23.671
14.3167	23.899
14.3333	24.1095
14.35	24.2811
14.3667	24.3929
14.3833	24.4247
14.4	24.3597
14.4167	23.7717
14.4333	23.0524
14.45	22.264
14.4667	21.4479
14.4833	20.6235
14.5	19.7977
14.5167	18.9707
14.5333	18.1402
14.55	17.3021
14.5667	16.4522
14.5833	15.5865
14.6	14.701
14.6167	13.7928
14.6333	12.8594
14.65	11.8986
14.6667	10.9087
14.6833	9.8885
14.7	8.83697
14.7167	7.7536
14.7333	6.6382
14.75	5.49066
14.7667	4.31126
14.7833	3.1005
14.8	1.85882
14.8167	0.58702
14.8333	-0.71402
14.85	-2.04352
14.8667	-3.4004
14.8833	-4.78352
14.9	-6.19192
14.9167	-7.62431
14.9333	-9.07929
14.95	-10.5557
14.9667	-12.0521
14.9833	-6.13498
15	-2.19849
15.0167	1.52409
15.0333	5.04145
15.05	8.36294
15.0667	11.4993
15.0833	14.4634
15.1	17.2689
15.1167	19.9309
15.1333	22.4649
15.15	24.8851
15.1667	27.204
15.1833	29.4321
15.2	31.5757
15.2167	33.6351
15.2333	35.6017
15.25	37.4517
15.2667	39.138
15.2833	40.5783
15.3	41.6415
15.3167	42.1851
15.3333	42.333
15.35	44.4584
15.3667	47.2369
15.3833	50.5951
15.4	54.3783
15.4167	58.3676
15.4333	62.3416
15.45	66.1169
15.4667	69.5434
15.4833	72.4809
15.5	74.7828
15.5167	76.3967
15.5333	77.2789
15.55	77.3512
15.5667	76.6724
15.5833	75.4543
15.6	73.9816
15.6167	72.5541
15.6333	71.4688
15.65	70.9573
15.6667	71.1812
15.6833	72.2318
15.7	74.1639
15.7167	77.0256
15.7333	80.844
15.75	85.6047
15.7667	91.2359
15.7833	97.5903
15.8	104.466
15.8167	111.628
15.8333	118.831
15.85	125.841
15.8667	132.456
15.8833	138.503
15.9	143.84
15.9167	148.379
15.9333	152.07
15.95	154.915
15.9667	156.955
15.9833	158.284
16	159.034
16.0167	159.371
16.0333	159.462
16.05	159.527
16.0667	159.907
16.0833	160.903
16.1	162.653
16.1167	165.095
16.1333	168
16.15	171.054
16.1667	173.88
16.1833	176.095
16.2	177.29
16.2167	177.213
16.2333	175.844
16.25	173.233
16.2667	169.45
16.2833	164.598
16.3	158.774
16.3167	152.04
16.3333	144.477
16.35	136.185
16.3667	127.285
16.3833	117.921
16.4	108.25
16.4167	98.4491
16.4333	88.7034
16.45	79.174
16.4667	69.98
16.4833	61.2425
16.5	53.1309
16.5167	45.8363
16.5333	39.5308
16.55	34.3513
16.5667	30.3686
16.5833	27.5536
16.6	25.7499
16.6167	24.7006
16.6333	24.0839
16.65	23.6037
16.6667	23.0378
16.6833	22.2788
16.7	21.3184
16.7167	20.214
16.7333	19.0275
16.75	17.7356
16.7667	16.3258
16.7833	14.8125
16.8	13.1843
16.8167	11.4008
16.8333	9.43615
16.85	7.32238
16.8667	5.14766
16.8833	3.03662
16.9	1.11487
16.9167	-0.50201
16.9333	-1.72752
16.95	-2.47472
16.9667	-2.65184
16.9833	-2.18631
17	-1.0455
17.0167	0.76526
17.0333	3.22353
17.05	6.2806
17.0667	9.84451
17.0833	13.7846
17.1	17.9368
17.1167	22.1138
17.1333	26.1228
17.15	29.8371
17.1667	33.1739
17.1833	36.0261
17.2	38.3093
17.2167	40.0095
17.2333	41.1632
17.25	41.8504
17.2667	42.2045
17.2833	42.4175
17.3	42.7002
17.3167	43.2573
17.3333	44.2526
17.35	45.8128
17.3667	47.9888
17.3833	50.7237
17.4	53.8687
17.4167	57.2232
17.4333	60.5843
17.45	63.7504
17.4667	66.5659
17.4833	68.9424
17.5	70.801
17.5167	72.1625
17.5333	73.1135
17.55	73.6641
17.5667	73.8367
17.5833	73.7259
17.6	73.4486
17.6167	73.1583
17.6333	72.9984
17.65	73.0522
17.6667	73.3617
17.6833	73.9665
17.7	74.9254
17.7167	76.2943
17.7333	78.1384
17.75	80.5234
17.7667	83.4862
17.7833	87.0221
17.8	91.0805
17.8167	95.5967
17.8333	100.442
17.85	105.394
17.8667	110.22
17.8833	114.729
17.9	118.791
17.9167	122.348
17.9333	125.437
17.95	128.159
17.9667	130.602
17.9833	132.871
18	135.087
18.0167	137.374
18.0333	139.843
18.05	142.646
18.0667	145.9
18.0833	149.627
18.1	153.704
18.1167	157.87
18.1333	161.808
18.15	165.205
18.1667	167.793
18.1833	169.367
18.2	169.694
18.2167	168.576
18.2333	165.992
18.25	162
18.2667	156.688
18.2833	150.209
18.3	142.739
18.3167	134.454
18.3333	125.531
18.35	116.14
18.3667	106.44
18.3833	96.5898
18.4	86.7846
18.4167	77.2356
18.4333	68.1422
18.45	59.6687
18.4667	51.9527
18.4833	45.1298
18.5	39.2837
18.5167	34.4684
18.5333	30.7409
18.55	28.1189
18.5667	26.5495
18.5833	25.8888
18.6	25.8942
18.6167	26.2455
18.6333	26.6053
18.65	26.7383
18.6667	26.5251
18.6833	25.9483
18.7	25.0497
18.7167	23.8694
18.7333	22.3979
18.75	20.6185
18.7667	18.5492
18.7833	16.2516
18.8	13.7804
18.8167	11.179
18.8333	8.48947
18.85	5.76549
18.8667	3.08355
18.8833	0.54739
18.9	-1.72627
18.9167	-3.61831
18.9333	-5.02086
18.95	-5.84932
18.9667	-6.013
18.9833	-5.42611
19	-4.0444
19.0167	-1.88003
19.0333	1.00576
19.05	4.50688
19.0667	8.47405
19.0833	12.7208
19.1	17.0463
19.1167	21.2667
19.1333	25.2597
19.15	28.9465
19.1667	32.2656
19.1833	35.1825
19.2	37.6571
19.2167	39.6406
19.2333	41.1241
19.25	42.1426
19.2667	42.7897
19.2833	43.2313
19.3	43.6519
19.3167	44.2433
19.3333	45.1819
19.35	46.6007
19.3667	48.5515
19.3833	50.9796
19.4	53.7694
19.4167	56.7833
19.4333	59.8785
19.45	62.8889
19.4667	65.629
19.4833	67.9513
19.5	69.701
19.5167	70.8033
19.5333	71.276
19.55	71.1222
19.5667	70.3217
19.5833	68.9718
19.6	67.2755
19.6167	65.4964
19.6333	63.8534
19.65	62.4908
19.6667	61.5116
19.6833	61.0042
19.7	61.0397
19.7167	61.6781
19.7333	62.9463
19.75	64.8332
19.7667	67.303
19.7833	70.3043
19.8	73.7667
19.8167	77.5846
19.8333	81.6267
19.85	85.712
19.8667	89.6297
19.8833	93.1869
19.9	96.2333
19.9167	98.6748
19.9333	100.515
19.95	101.861
19.9667	102.852
19.9833	103.672
20	104.53
20.0167	105.609
20.0333	107.108
20.05	109.279
20.0667	112.349
20.0833	116.436
20.1	121.496
20.1167	127.27
20.1333	133.377
20.15	139.391
20.1667	144.892
20.1833	149.517
20.2	152.911
20.2167	154.776
20.2333	154.989
20.25	153.592
20.2667	150.629
20.2833	146.163
20.3	140.3
20.3167	133.219
20.3333	125.125
20.35	116.211
20.3667	106.685
20.3833	96.7782
20.4	86.7334
20.4167	76.7978
20.4333	67.2004
20.45	58.1668
20.4667	49.9147
20.4833	42.6535
20.5	36.5699
20.5167	31.7664
20.5333	28.2538
20.55	25.9774
20.5667	24.8252
20.5833	24.6238
20.6	25.1315
20.6167	26.042
20.6333	27.035
20.65	27.8559
20.6667	28.3384
20.6833	28.3903
20.7	28.0209
20.7167	27.2709
20.7333	26.142
20.75	24.6524
20.7667	22.8322
20.7833	20.7033
20.8	18.303
20.8167	15.6739
20.8333	12.8678
20.85	9.95304
20.8667	7.02199
20.8833	4.19234
20.9	1.59005
20.9167	-0.66973
20.9333	-2.48194
20.95	-3.72675
20.9667	-4.27089
20.9833	-4.00608
21	-2.86463
21.0167	-0.82749
21.0333	2.06782
21.05	5.70182
21.0667	9.89134
21.0833	14.4143
21.1	19.0372
21.1167	23.5493
21.1333	27.7711
21.15	31.5654
21.1667	34.827
21.1833	37.4584
21.2	39.4054
21.2167	40.6784
21.2333	41.3584
21.25	41.5764
21.2667	41.5062
21.2833	41.3591
21.3	41.3551
21.3167	41.6999
21.3333	42.5657
21.35	44.0512
21.3667	46.1491
21.3833	48.7462
21.4	51.6882
21.4167	54.8401
21.4333	58.0961
21.45	61.2998
21.4667	64.276
21.4833	66.8476
21.5	68.82
21.5167	70.1215
21.5333	70.7821
21.55	70.7827
21.5667	70.1178
21.5833	68.9199
21.6	67.3909
21.6167	65.8495
21.6333	64.588
21.65	63.7674
21.6667	63.4675
21.6833	63.7265
21.7	64.5778
21.7167	66.0614
21.7333	68.2307
21.75	71.1278
21.7667	74.7559
21.7833	79.0788
21.8	84.0307
21.8167	89.5312
21.8333	95.4256
21.85	101.477
21.8667	107.433
21.8833	113.034
21.9	118.053
21.9167	122.322
21.9333	125.787
21.95	128.522
21.9667	130.645
21.9833	132.306
22	133.663
22.0167	134.906
22.0333	136.312
22.05	138.17
22.0667	140.695
22.0833	143.951
22.1	147.8
22.1167	151.913
22.1333	155.927
22.15	159.465
22.1667	162.214
22.1833	163.948
22.2	164.415
22.2167	163.421
22.2333	160.99
22.25	157.266
22.2667	152.377
22.2833	146.474
22.3	139.639
22.3167	131.935
22.3333	123.455
22.35	114.317
22.3667	104.684
22.3833	94.7423
22.4	84.714
22.4167	74.8385
22.4333	65.342
22.45	56.4527
22.4667	48.3979
22.4833	41.4109
22.5	35.6606
22.5167	31.2275
22.5333	28.1018
22.55	26.2075
22.5667	25.412
22.5833	25.517
22.6	26.2601
22.6167	27.3335
22.6333	28.4228
22.65	29.3028
22.6667	29.8571
22.6833	30.0573
22.7	29.9004
22.7167	29.3384
22.7333	28.3194
22.75	26.8389
22.7667	24.9287
22.7833	22.6653
22.8	20.1206
22.8167	17.3168
22.8333	14.2796
22.85	11.0609
22.8667	7.74887
22.8833	4.47053
22.9	1.37737
22.9167	-1.37632
22.9333	-3.65631
22.95	-5.33662
22.9667	-6.29132
22.9833	-6.40618
23	-5.58825
23.0167	-3.79221
23.0333	-1.05806
23.05	2.48506
23.0667	6.6468
23.0833	11.1917
23.1	15.8654
23.1167	20.4476
23.1333	24.777
23.15	28.7395
23.1667	32.239
23.1833	35.2137
23.2	37.6318
23.2167	39.49
23.2333	40.8283
23.25	41.7207
23.2667	42.2766
23.2833	42.6556
23.3	43.0296
23.3167	43.5669
23.3333	44.4429
23.35	45.7906
23.3667	47.663
23.3833	50.0127
23.4	52.7263
23.4167	55.6845
23.4333	58.7656
23.45	61.8222
23.4667	64.653
23.4833	67.0148
23.5	68.7069
23.5167	69.7076
23.5333	70.1306
23.55	70.0904
23.5667	69.6523
23.5833	68.8864
23.6	67.8832
23.6167	66.8076
23.6333	65.8238
23.65	65.054
23.6667	64.5867
23.6833	64.4956
23.7	64.8552
23.7167	65.7389
23.7333	67.2043
23.75	69.2777
23.7667	71.9509
23.7833	75.1886
23.8	78.922
23.8167	83.0326
23.8333	87.3469
23.85	91.6205
23.8667	95.5466
23.8833	98.8505
23.9	101.351
23.9167	102.99
23.9333	103.866
23.95	104.163
23.9667	104.102
23.9833	103.95
24	103.975
24.0167	104.419
24.0333	105.586
24.05	107.755
24.0667	111.089
24.0833	115.581
24.1	121
24.1167	126.941
24.1333	132.944
24.15	138.601
24.1667	143.638
24.1833	147.869
24.2	151.06
24.2167	152.965
24.2333	153.432
24.25	152.413
24.2667	149.912
24.2833	145.984
24.3	140.68
24.3167	134.083
24.3333	126.309
24.35	117.521
24.3667	107.948
24.3833	97.8662
24.4	87.5973
24.4167	77.4753
24.4333	67.8006
24.45	58.801
24.4667	50.6432
24.4833	43.4859
24.5	37.4598
24.5167	32.6195
24.5333	28.9358
24.55	26.3647
24.5667	24.8232
24.5833	24.1612
24.6	24.1296
24.6167	24.399
24.6333	24.6789
24.65	24.4053
24.6667	23.7482
24.6833	22.7363
24.7	21.4885
24.7167	20.0888
24.7333	18.5861
24.75	17.0081
24.7667	15.3706
24.7833	13.6806
24.8	11.938
24.8167	10.138
24.8333	8.27364
24.85	6.33796
24.8667	4.32413
24.8833	2.22518
24.9	0.03522
24.9167	-2.25081
24.9333	-4.63731
24.95	-7.12733
24.9667	-9.72338
24.9833	-0.50925
25	1.20568
25.0167	2.97988
25.0333	4.82581
25.05	6.7575
25.0667	8.79041
25.0833	10.9405
25.1	13.2219
25.1167	15.6477
25.1333	18.2297
25.15	20.9779
25.1667	23.8991
25.1833	26.9971
25.2	30.2702
25.2167	33.7107
25.2333	37.3041
25.25	41.0252
25.2667	44.8332
25.2833	48.6627
25.3	52.4207
25.3167	56.0762
25.3333	60.0453
25.35	66.4771
25.3667	74.2859
25.3833	83.3924
25.4	93.7336
25.4167	105.258
25.4333	117.845
25.45	131.236
25.4667	145.073
25.4833	158.907
25.5	172.233
25.5167	184.531
25.5333	195.284
25.55	203.989
25.5667	210.164
25.5833	213.357
25.6	213.238
25.6167	209.707
25.6333	202.896
25.65	193.119
25.6667	180.81
25.6833	166.474
25.7	150.678
25.7167	133.959
25.7333	116.805
25.75	99.6361
25.7667	82.7812
25.7833	66.475
25.8	50.9499
25.8167	36.5338
25.8333	23.5107
25.85	12.1987
25.8667	2.9312
25.8833	-4.12136
25.9	-8.98004
25.9167	-11.8539
25.9333	-13.092
25.95	-13.0728
25.9667	-12.195
25.9833	-10.8117
26	-9.18588
26.0167	-7.45143
26.0333	-5.58198
26.05	-3.40314
26.0667	-0.67923
26.0833	2.7138
26.1	6.7682
26.1167	11.3732
26.1333	16.2682
26.15	21.0742
26.1667	25.4414
26.1833	29.2339
26.2	32.5158
26.2167	35.4756
26.2333	38.3488
26.25	41.3697
26.2667	44.779
26.2833	48.7648
26.3	53.4088
26.3167	58.7158
26.3333	64.6517
26.35	71.1858
26.3667	78.2638
26.3833	85.7476
26.4	93.4815
26.4167	101.384
26.4333	109.466
26.45	117.759
26.4667	126.248
26.4833	134.798
26.5	143.149
26.5167	150.952
26.5333	157.799
26.55	163.243
26.5667	166.855
26.5833	168.262
26.6	167.236
26.6167	163.727
26.6333	157.872
26.65	149.99
26.6667	140.499
26.6833	129.86
26.7	118.543
26.7167	106.966
26.7333	95.4338
26.75	84.0776
26.7667	72.8613
26.7833	61.6454
26.8	50.3284
26.8167	39.0012
26.8333	27.9548
26.85	17.6449
26.8667	8.50883
26.8833	0.87346
26.9	-5.0764
26.9167	-9.31118
26.9333	-11.933
26.95	-13.1433
26.9667	-13.2151
26.9833	-12.4147
27	-10.9485
27.0167	-8.97966
27.0333	-6.62509
27.05	-3.91374
27.0667	-0.72439
27.0833	3.09383
27.1	7.56786
27.1167	12.5267
27.1333	17.662
27.15	22.6007
27.1667	27.048
27.1833	30.9023
27.2	34.2244
27.2167	37.1898
27.2333	40.0448
27.25	43.0793
27.2667	46.5804
27.2833	50.7164
27.3	55.5099
27.3167	60.8671
27.3333	66.6845
27.35	72.8957
27.3667	79.4583
27.3833	86.2162
27.4	93.0062
27.4167	99.7341
27.4333	106.378
27.45	112.928
27.4667	119.352
27.4833	125.543
27.5	131.324
27.5167	136.467
27.5333	140.674
27.55	143.61
27.5667	144.938
27.5833	144.367
27.6	141.753
27.6167	137.122
27.6333	130.683
27.65	122.808
27.6667	113.934
27.6833	104.499
27.7	94.936
27.7167	85.6039
27.7333	76.6886
27.75	68.1862
27.7667	59.939
27.7833	51.6941
27.8	43.2589
27.8167	34.62
27.8333	25.9859
27.85	17.7224
27.8667	10.1918
27.8833	3.71896
27.9	-1.45864
27.9167	-5.2504
27.9333	-7.74347
27.95	-9.15456
27.9667	-9.7484
27.9833	-9.71268
28	-9.12799
28.0167	-8.04703
28.0333	-6.49639
28.05	-4.46668
28.0667	-1.79825
28.0833	1.64515
28.1	5.85551
28.1167	10.6369
28.1333	15.7087
28.15	20.7162
28.1667	25.4063
28.1833	29.6869
28.2	33.5844
28.2167	37.2004
28.2333	40.6743
28.25	44.173
28.2667	47.8791
28.2833	51.885
28.3	56.2358
28.3167	60.9097
28.3333	65.906
28.35	71.282
28.3667	77.0628
28.3833	83.1553
28.4	89.3736
28.4167	95.5103
28.4333	101.411
28.45	106.969
28.4667	112.121
28.4833	116.806
28.5	120.926
28.5167	124.354
28.5333	126.918
28.55	128.423
28.5667	128.639
28.5833	127.335
28.6	124.373
28.6167	119.769
28.6333	113.71
28.65	106.536
28.6667	98.6398
28.6833	90.3999
28.7	82.1676
28.7167	74.2143
28.7333	66.685
28.75	59.5614
28.7667	52.6812
28.7833	45.8222
28.8	38.8591
28.8167	31.7978
28.8333	24.8429
28.85	18.2637
28.8667	12.3072
28.8833	7.18155
28.9	3.01783
28.9167	-0.16622
28.9333	-2.46278
28.95	-4.01314
28.9667	-4.9287
28.9833	-5.27928
29	-5.04083
29.0167	-4.18234
29.0333	-2.70655
29.05	-0.62632
29.0667	2.12289
29.0833	5.58808
29.1	9.72034
29.1167	14.2967
29.1333	19.0932
29.15	23.8133
29.1667	28.2401
29.1833	32.334
29.2	36.1379
29.2167	39.7289
29.2333	43.1701
29.25	46.5199
29.2667	49.8625
29.2833	53.2553
29.3	56.7099
29.3167	60.2038
29.3333	63.7881
29.35	67.6149
29.3667	71.8423
29.3833	76.5173
29.4	81.5171
29.4167	86.677
29.4333	91.899
29.45	97.1248
29.4667	102.27
29.4833	107.218
29.5	111.807
29.5167	115.838
29.5333	119.104
29.55	121.375
29.5667	122.397
29.5833	121.943
29.6	119.905
29.6167	116.302
29.6333	111.291
29.65	105.152
29.6667	98.2337
29.6833	90.8663
29.7	83.3361
29.7167	75.8362
29.7333	68.4454
29.75	61.0924
29.7667	53.6342
29.7833	45.9378
29.8	38.0055
29.8167	29.9407
29.8333	22.0766
29.85	14.8066
29.8667	8.40025
29.8833	3.04809
29.9	-1.15914
29.9167	-4.23578
29.9333	-6.29463
29.95	-7.49004
29.9667	-7.97187
29.9833	-7.83139
30	-7.05657
30.0167	-5.63128
30.0333	-3.57939
30.05	-0.94663
30.0667	2.26756
30.0833	6.11534
30.1	10.5545
30.1167	15.3319
30.1333	20.1852
30.15	24.831
30.1667	29.0428
30.1833	32.7927
30.2	36.2254
30.2167	39.5232
30.2333	42.8376
30.25	46.3276
30.2667	50.1391
30.2833	54.3175
30.3	58.8552
30.3167	63.7052
30.3333	68.8685
30.35	74.4121
30.3667	80.39
30.3833	86.7862
30.4	93.4958
30.4167	100.339
30.4333	107.099
30.45	113.555
30.4667	119.503
30.4833	124.75
30.5	129.09
30.5167	132.317
30.5333	134.247
30.55	134.743
30.5667	133.66
30.5833	130.863
30.6	126.325
30.6167	120.167
30.6333	112.656
30.65	104.177
30.6667	95.1901
30.6833	86.1313
30.7	77.3558
30.7167	69.0879
30.7333	61.4124
30.75	54.2634
30.7667	47.4599
30.7833	40.7816
30.8	34.1361
30.8167	27.5148
30.8333	21.1152
30.85	15.2661
30.8667	10.2137
30.8833	6.07494
30.9	2.86504
30.9167	0.5051
30.9333	-1.18829
30.95	-2.40986
30.9667	-3.27689
30.9833	-3.81797
31	-3.95642
31.0167	-3.58239
31.0333	-2.59703
31.05	-0.91203
31.0667	1.54518
31.0833	4.77032
31.1	8.65176
31.1167	12.9363
31.1333	17.3699
31.15	21.6654
31.1667	25.6217
31.1833	29.257
31.2	32.7126
31.2167	36.1445
31.2333	39.6643
31.25	43.3808
31.2667	47.3972
31.2833	51.7834
31.3	56.5395
31.3167	61.6568
31.3333	67.1604
31.35	73.1205
31.3667	79.5103
31.3833	86.1556
31.4	92.912
31.4167	99.6658
31.4333	106.344
31.45	112.873
31.4667	119.16
31.4833	125.07
31.5	130.417
31.5167	134.967
31.5333	138.454
31.55	140.613
31.5667	141.187
31.5833	139.964
31.6	136.869
31.6167	131.992
31.6333	125.56
31.65	117.91
31.6667	109.463
31.6833	100.652
31.7	91.847
31.7167	83.2879
31.7333	75.0381
31.75	67.0127
31.7667	59.0431
31.7833	50.9509
31.8	42.6953
31.8167	34.348
31.8333	26.1902
31.85	18.6038
31.8667	11.854
31.8833	6.09647
31.9	1.40448
31.9167	-2.21939
31.9333	-4.85851
31.95	-6.62835
31.9667	-7.66121
31.9833	-8.0362
32	-7.79367
32.0167	-6.98411
32.0333	-5.67198
32.05	-3.80506
32.0667	-1.18326
32.0833	2.27091
32.1	6.48809
32.1167	11.2254
32.1333	16.2043
32.15	21.1124
32.1667	25.7043
32.1833	29.9713
32.2	34.0594
32.2167	38.1312
32.2333	42.3089
32.25	46.6803
32.2667	51.268
32.2833	55.9549
32.3	60.5996
32.3167	65.1187
32.3333	69.6031
32.35	74.2019
32.3667	78.9904
32.3833	83.9017
32.4	88.8537
32.4167	93.7608
32.4333	98.5302
32.45	103.053
32.4667	107.25
32.4833	111.038
32.5	114.289
32.5167	116.833
32.5333	118.465
32.55	118.988
32.5667	118.237
32.5833	116.082
32.6	112.511
32.6167	107.658
32.6333	101.77
32.65	95.1829
32.6667	88.2662
32.6833	81.3462
32.7	74.68
32.7167	68.4042
32.7333	62.4808
32.75	56.7257
32.7667	50.9033
32.7833	44.7858
32.8	38.265
32.8167	31.4056
32.8333	24.5222
32.85	18.0532
32.8667	12.3291
32.8833	7.53424
32.9	3.7312
32.9167	0.84488
32.9333	-1.30786
32.95	-2.89206
32.9667	-3.94972
32.9833	-4.46024
33	-4.36649
33.0167	-3.68042
33.0333	-2.4017
33.05	-0.50267
33.0667	2.07889
33.0833	5.33615
33.1	9.18559
33.1167	13.5142
33.1333	18.1319
33.15	22.7493
33.1667	27.1112
33.1833	31.1415
33.2	34.9009
33.2167	38.4987
33.2333	42.0484
33.25	45.6649
33.2667	49.4583
33.2833	53.457
33.3	57.681
[truncated: 100 more rows]
